# Supplementary material for: A divide-and-conquer approach to uncover the genomic structure of the highly virulent RA strain of Trypanosoma cruzi
Source: Sci Rep. 2025 Nov 14;15:40000. doi: 10.1038/s41598-025-23742-0 (PMC12618653; doi:10.1038/s41598-025-23742-0)
Supplement: Supplementary file 1 — Supplementary Material 1 [file 41598_2025_23742_MOESM1_ESM.csv]

feature	core	disruptive	total
conserved hypothetical protein	4644	2109	6753
SIRE|RA	514	973	1487
protein kinase	160	40	200
RHS	119	515	634
C/D small nucleolar RNA (snoRNA)	96	790	886
RNA-binding protein	68	3	71
H/ACA snoRNA	64	317	381
glycine dehydrogenase [decarboxylating]	61	0	61
VIPER	59	222	281
TS-GII	40	369	409
kinesin	35	6	41
mitochondrial carrier protein	33	1	34
NARTc|RA	27	68	95
calpain-like cysteine peptidase	26	2	28
chaperone DNAJ protein	24	2	26
serine/threonine protein kinase	23	17	40
RNase H	22	273	295
L1Tc	21	306	327
ATP-dependent DEAD/H RNA helicase	21	10	31
target of rapamycin (TOR) kinase 1	20	96	116
ATP-dependent RNA helicase	19	6	25
serine/threonine protein phosphatase	15	5	20
ubiquitin-conjugating enzyme E2	15	0	15
leucine-rich repeat protein (LRRP)	14	7	21
ABC transporter	13	6	19
GP63	13	394	407
hexose transporter	13	1	14
amino acid permease	13	0	13
cyclophilin	12	2	14
ubiquitin carboxyl-terminal hydrolase	12	0	12
histone H2A	12	33	45
GTP-binding protein	11	3	14
chaperone protein DNAj	11	2	13
peptidyl-prolyl cis-trans isomerase	10	0	10
mitochondrial RNA binding complex 1 subunit	10	4	14
ubiquitin hydrolase	10	3	13
DNA repair protein	10	5	15
katanin	9	0	9
dynein light chain	9	8	17
rac serine-threonine kinase	9	0	9
P-type H+-ATPase	9	0	9
protein phosphatase 2C	9	1	10
5S ribosomal RNA	9	81	90
MASP	8	1296	1304
Ring finger domain containing protein	8	0	8
nuclear RNA binding domain	8	0	8
actin-like protein	8	2	10
tRNA-Leu	8	4	12
TS-GI	8	18	26
calmodulin	8	9	17
TPR-repeat-containing chaperone protein DNAJ	8	0	8
serine/threonine-protein phosphatase PP1	8	3	11
10 kDa heat shock protein	8	0	8
amastin	8	18	26
ribosomal protein L3	8	0	8
tRNA-Arg	8	2	10
TS-GV	8	324	332
40S ribosomal protein S3A	8	0	8
adenylate kinase	8	0	8
tRNA-Gly	8	0	8
zinc-finger protein	7	1	8
thioredoxin	7	0	7
Protein kinase domain	7	0	7
kinetoplastid membrane protein 11	7	0	7
heat shock protein DNAJ	7	3	10
UDP-Gal or UDP-GlcNAc-dependent glycosyltransferase	7	64	71
TS	7	77	84
tyrosine phosphatase	7	0	7
phosphatidylinositol-4-phosphate 5-kinase	7	0	7
dual specificity protein phosphatase	7	2	9
ADP-ribosylation factor	7	4	11
AAA ATPase	6	0	6
phosphatidic acid phosphatase protein	6	0	6
transporter	6	2	8
60S ribosomal protein L7	6	0	6
damage-specific DNA binding protein	6	0	6
vesicle-associated membrane protein	6	0	6
60S ribosomal subunit protein L31	6	0	6
protein kinase A catalytic subunit 3	6	0	6
centrin	6	0	6
tRNA-Ser	6	2	8
mitochondrial RNA binding protein	6	1	7
heat shock protein	6	0	6
DnaJ chaperone protein	6	8	14
cysteine peptidase, Clan CA, family C2	6	0	6
dynein heavy chain	6	3	9
ribosomal protein L37	6	2	8
myosin heavy chain	6	0	6
DNA ligase	6	0	6
tRNA-Thr	6	0	6
actin 3	6	0	6
Nucleoporin	6	0	6
carnitine O-acetyltransferase	6	0	6
NADH-cytochrome b5 reductase	6	1	7
fatty acid elongase	6	0	6
heat shock 70 kDa protein, mitochondrial precursor	6	0	6
protein phosphatase 2A catalytic subunit	6	0	6
expression site-associated gene (ESAG-like) protein	6	7	13
40S ribosomal protein S8	6	0	6
trypanothione synthetase	6	0	6
ADP-ribosylation factor-like protein	5	0	5
40S ribosomal protein S2	5	0	5
ribosomal P protein AGP2beta-1	5	0	5
short-chain dehydrogenase	5	0	5
ubiquitin-protein ligase	5	1	6
syntaxin	5	1	6
chaperonin HSP60, mitochondrial precursor	5	6	11
CYC2-like cyclin	5	0	5
acetyltransferase	5	0	5
TS-GIII	5	18	23
leucine-rich repeat protein	5	0	5
aldehyde dehydrogenase	5	0	5
mitogen activated protein kinase	5	0	5
sec1-like protein	5	0	5
nucleolar RNA-binding protein	5	0	5
phosphate-repressible phosphate permease	5	0	5
40S ribosomal protein S16	5	0	5
protein disulfide isomerase	5	0	5
C-1-tetrahydrofolate synthase, cytoplasmic	5	0	5
RNA recognition motif (a.k.a. RRM, RBD, or RNP domain)	5	0	5
epsilon-adaptin	5	0	5
tRNA-Pro	5	1	6
lipase	5	6	11
ATPase	5	0	5
protein phosphatase	5	0	5
tRNA-Ala	5	0	5
enoyl-CoA hydratase/isomerase family protein	5	0	5
GMP synthase	5	0	5
60S ribosomal protein L19	5	0	5
Mitochondrial outer membrane protein porin	5	0	5
chaperonin alpha subunit	5	0	5
tRNA-Lys	5	0	5
protein associated with differentiation 4	5	18	23
beta galactofuranosyl glycosyltransferase	5	35	40
ATP synthase F1, alpha subunit	5	2	7
paraflagellar rod component	4	1	5
Radial spoke protein 11	4	0	4
mitogen activated protein kinase 4	4	0	4
glycerol uptake protein	4	0	4
GDP-mannose 4,6 dehydratase	4	2	6
60S ribosomal protein L17	4	0	4
protein transport protein SEC13	4	0	4
tubulin tyrosine ligase	4	1	5
CMP-sialic acid transporter	4	0	4
Metallocarboxypeptidase 1	4	0	4
cytochrome c oxidase assembly protein	4	2	6
N-acetyltransferase	4	1	5
zinc-finger containing protein	4	0	4
Eukaryotic initiation factor 4A-1	4	0	4
UDP-glucoronosyl and UDP-glucosyl transferase	4	0	4
60S ribosomal protein L26	4	0	4
60S ribosomal protein L12	4	0	4
ankyrin repeat protein	4	1	5
ubiquitin-activating enzyme E1	4	0	4
CRAL/TRIO domain containing protein	4	1	5
membrane transporter protein	4	0	4
Gim5A protein	4	1	5
60S ribosomal protein L27a	4	0	4
proteasome beta-1 subunit	4	0	4
Nucleoside diphosphate kinase 3	4	0	4
kinetoplastid kinetochore protein 2	4	0	4
polyadenylate-binding protein 1	4	0	4
chromosomal passenger protein	4	0	4
Dynein intermediate chain 1, axonemal	4	0	4
V-type proton ATPase subunit a	4	0	4
cholinephosphate cytidylyltransferase A	4	0	4
60S ribosomal protein L18a	4	0	4
DnaJ domain containing protein	4	1	5
arginine N-methyltransferase	4	0	4
40S ribosomal protein S15A	4	0	4
kinesin-C	4	0	4
DNA-directed RNA polymerase I subunit	4	0	4
Reticulocyte-binding protein 2 homolog a	4	0	4
transmembrane protein	4	0	4
ribosomal protein L29	4	0	4
Charged multivesicular body protein 3	4	0	4
fructose-bisphosphate aldolase, glycosomal	4	0	4
40S ribosomal protein S9	4	0	4
ISWI complex protein	4	0	4
40S ribosomal protein S10	4	0	4
ubiquitin/ribosomal protein S27a	4	0	4
small nuclear ribonucleoprotein	4	0	4
dolicholphosphate-mannose synthase	4	0	4
Histone-lysine N-methyltransferase, H3 lysine-76 specific	4	0	4
tRNA-Glu	4	2	6
DIS3-like exonuclease	4	0	4
DNA polymerase kappa	4	0	4
amino acid permease 24	4	0	4
adenylate kinase 1	4	0	4
40S ribosomal protein S23	4	0	4
60S ribosomal protein L9	4	0	4
aspartyl-tRNA synthetase	4	1	5
hypoxanthine-guanine phosphoribosyltransferase	4	0	4
katanin-like protein	4	0	4
AMP deaminase	4	2	6
dynein light chain Tctex-type	4	0	4
kinetoplast DNA-associated protein	4	1	5
amino acid transporter	4	17	21
prefoldin	4	0	4
glutathione peroxidase-like protein	4	0	4
ATPase subunit 9	4	0	4
6-phosphofructo-2-kinase/fructose-2,6-biphosphatase	4	0	4
eukaryotic peptide chain release factor subunit 1	4	0	4
Surface membrane protein	4	0	4
TS-GVIII	4	69	73
25 kDa translation elongation factor 1-beta	4	0	4
tyrosine aminotransferase	4	12	16
adenosine kinase	4	0	4
DNA-J protein	4	0	4
clathrin coat assembly protein	4	0	4
transcription elongation factor	4	0	4
aspartate aminotransferase	4	0	4
molybdopterin synthase sulphurylase-like protein	4	0	4
malic enzyme	4	0	4
nucleolar GTP-binding protein 1	4	0	4
Mitochondrial SSU ribosomal protein	4	0	4
metallo-peptidase, Clan MF, Family M17	4	0	4
cytochrome b5	4	0	4
copper-transporting ATPase-like protein	4	0	4
eukaryotic translation initiation factor 5A	4	0	4
serine/threonine-protein kinase	4	0	4
tRNA-Val	4	5	9
tRNA-Phe	4	0	4
mRNA export factor MEX67	4	0	4
centrin-4	4	0	4
NADH-ubiquinone oxidoreductase complex I subunit	4	6	10
60S ribosomal protein L30	4	0	4
EF hand	4	0	4
methyltransferase	4	2	6
stress-inducible protein STI1-like	4	0	4
glutamate dehydrogenase	4	0	4
cystathionine beta-synthase	4	24	28
hydrolase-like protein	4	0	4
superoxide dismutase	4	1	5
glyceraldehyde 3-phosphate dehydrogenase	4	0	4
60S ribosomal protein L35	4	0	4
proteasome alpha 7 subunit	4	0	4
poly(A)-specific ribonuclease PARN	4	0	4
SET domain containing protein	4	2	6
tRNA-Gln	4	2	6
cytoskeleton associated protein	4	0	4
Endonuclease-reverse transcriptase/Reverse transcriptase (RNA-dependent DNA polymerase)	4	26	30
GTP-binding elongation factor Tu family	4	0	4
ubiquitin-conjugating enzyme	4	0	4
phopshatase	4	0	4
60S acidic ribosomal protein P0	4	0	4
membrane-bound acid phosphatase 2	4	0	4
peroxisome assembly protein	4	0	4
60S ribosomal protein L28	4	0	4
vesicle transport v-SNARE 11	4	0	4
palmitoyl acyltransferase 12	4	0	4
mannosyl-oligosaccharide 1,2-alpha-mannosidase IB	4	6	10
ATP-dependent helicase	3	0	3
Sarcalumenin	3	0	3
C-terminal motor kinesin	3	0	3
fibrillarin	3	0	3
ribosome biogenesis protein	3	0	3
prostaglandin F synthase	3	0	3
3-oxo-5-alpha-steroid 4-dehydrogenase	3	0	3
casein kinase I	3	0	3
Endonuclease-reverse transcriptase	3	63	66
fatty acid desaturase	3	0	3
DNA excision/repair protein SNF2	3	0	3
ribosomal protein S7	3	0	3
fatty acyl CoA syntetase 1	3	0	3
fatty acyl CoA synthetase 2	3	0	3
acyl-CoA dehydrogenase	3	4	7
galactokinase	3	0	3
zinc finger protein	3	0	3
methyltransferase domain containing protein	3	1	4
iron-sulfur cluster assembly protein	3	0	3
Protein DENND6B	3	0	3
Ras-related protein Rab4	3	0	3
UPF0652 protein	3	0	3
SAP	3	49	52
T-complex protein 1, beta subunit	3	0	3
dTDP-glucose 4,6-dehydratase	3	0	3
ribosomal protein L38	3	0	3
GPR1/FUN34/yaaH family	3	0	3
Battenin	3	0	3
60S acidic ribosomal protein P2	3	0	3
choline/ethanolamine phosphotransferase	3	0	3
peptidyl-prolyl cis-trans isomerase NIMA-interacting 4	3	0	3
ribosomal protein L39	3	0	3
enoyl-CoA hydratase, mitochondrial precursor	3	0	3
dihydrolipoamide dehydrogenase	3	3	6
Vesicle transport protein SFT2B	3	0	3
40S ribosomal protein SA	3	0	3
vacuolar protein sorting-associated protein-like	3	0	3
DNA excision repair protein	3	0	3
60S ribosomal protein L22	3	0	3
ribosomal protein L24	3	0	3
RNA editing complex protein MP61	3	0	3
conserved hypothetical protein,zinc finger protein family member	3	0	3
deoxyhypusine synthase	3	0	3
WD40 repeat-containing protein	3	0	3
Hsp70-Hsp90 organizing protein 3	3	0	3
helicase	3	1	4
cdc2-related kinase 1	3	0	3
ras-related protein Rab21	3	2	5
nucleotide-binding protein	3	0	3
RNA helicase	3	0	3
40S ribosomal protein S33	3	0	3
long-chain-fatty-acid-CoA ligase	3	0	3
glycosyl transferase-like protein	3	0	3
nucleobase transporter	3	0	3
small G-protein	3	0	3
flagellum transition zone component	3	0	3
receptor-type adenylate cyclase	3	26	29
rab-like GTPase activating protein	3	0	3
disgorgin	3	0	3
hook complex protein, conserved	3	2	5
phosphoribosylpyrophosphate synthetase	3	2	5
alanine racemase	3	0	3
60S ribosomal protein L7a	3	0	3
endosomal integral membrane protein	3	0	3
predicted WD40 repeat protein	3	0	3
SKP1-like protein	3	0	3
chloride channel protein	3	0	3
transmembrane protein 222	3	0	3
Deoxynucleoside triphosphate triphosphohydrolase SAMHD1	3	0	3
tubulin-tyrosine ligase-like protein	3	0	3
acyl-CoA binding protein	3	0	3
ruvB-like DNA helicase	3	0	3
ADP/ATP mitochondrial carrier protein	3	0	3
aldose 1-epimerase-like protein	3	0	3
Nephrocystin-3	3	0	3
tRNA-Asn	3	0	3
ankyrin	3	1	4
ribosomal protein L21E (60S)	3	0	3
aquaporin	3	0	3
phosphatidylinositol 3-kinase	3	1	4
inositol 5-phosphatase 1	3	0	3
aldo/keto reductase	3	0	3
signal recognition particle	3	0	3
alpha-1,2-mannosyltransferase	3	0	3
Radial spoke head protein 9 homolog	3	0	3
Double RNA binding domain protein 6A	3	0	3
EF-hand domain-containing family member C2	3	0	3
cleavage and polyadenylation specificity factor	3	0	3
ARP2/3 complex subunit	3	2	5
diacylglycerol acyltransferase	3	7	10
prohibitin	3	0	3
60S ribosomal protein L10	3	0	3
prostaglandin F2alpha synthase	3	3	6
oligopeptidase b	3	0	3
tRNA (cytosine(34)-C(5))-methyltransferase	3	0	3
[Skp1-protein]-hydroxyproline N-acetylglucosaminyltransferase	3	0	3
pyridine nucleotide-disulphide oxidoreductase	3	0	3
Triose-phosphate Transporter family	3	0	3
protein kinase-like protein	3	0	3
S-adenosylmethionine decarboxylase proenzyme	3	0	3
enolase	3	0	3
Vacuolar iron transporter 1	3	0	3
60S ribosomal protein L13a	3	0	3
GTPase activating protein	3	2	5
actin interacting protein-like protein	3	0	3
tRNA-Ile	3	3	6
DNA replication licensing factor MCM3	3	0	3
2-amino-3-ketobutyrate coenzyme A ligase	3	0	3
cysteine peptidase, Clan CA, family C51	3	0	3
nexin-dynein regulatory complex 2	3	0	3
Major Facilitator Superfamily	3	1	4
vacuolar protein sorting protein 16	3	0	3
glyceraldehyde 3-phosphate dehydrogenase, cytosolic	3	3	6
histone deacetylase	3	0	3
glucose-6-phosphate 1-dehydrogenase	3	0	3
40S ribosomal protein S21	3	0	3
translation initiation factor IF-2	3	2	5
GTPase activator protein	3	1	4
poly(A) polymerase	3	0	3
aquaporin-like protein	3	0	3
1,2-Dihydroxy-3-keto-5-methylthiopentene dioxygenase	3	0	3
paraflagellar rod component par4	3	0	3
phospholipid:diacylglycerol acyltransferase	2	0	2
DNA-directed RNA polymerase III subunit	2	0	2
eukaryotic translation initiation factor 2 subunit	2	0	2
mitochondrial RNA-binding protein 2	2	0	2
mitochondrial import inner membrane translocase subunit TIM17	2	0	2
SKP1	2	0	2
ubiquinone biosynthesis protein-like protein	2	0	2
cytochrome b5-like protein	2	0	2
GDP-mannose transporter	2	0	2
DeSI-like protein At4g17486	2	0	2
choline/carnitine O-acyltransferase	2	7	9
FK506-binding protein (FKBP)-type peptidyl-prolyl isomerase	2	0	2
eukaryotic translation initiation factor 4E (eIF4E) interacting protein	2	0	2
oxidoreductase-protein	2	0	2
TATA-box-binding protein	2	0	2
cation transporter	2	16	18
kinesin-like protein	2	0	2
proteasome regulatory non-ATP-ase subunit 9	2	0	2
anaphase promoting complex, subunit 10-like protein	2	0	2
tRNA pseudouridine synthase A-like protein	2	0	2
Target of rapamycin complex subunit LST8	2	0	2
FKBP-type peptidylprolyl cis-trans isomerase	2	0	2
glycosomal malate dehydrogenase	2	0	2
Flagellum attachment zone protein 7	2	0	2
U3 snoRNA-associated protein UTP11	2	0	2
DNA-directed RNA polymerase I and III subunit RPAC1	2	0	2
extracellular receptor	2	0	2
histone H3 variant V	2	0	2
arginase	2	0	2
nuclear cap binding complex subunit CBP30	2	0	2
nucleosome assembly protein	2	0	2
lipoic acid synthetase, mitochondrial precursor	2	0	2
intraflagellar transport protein 80	2	0	2
intraflagellar transport protein 52	2	0	2
membrane protein	2	0	2
Associated kinase of Tb14-3-3	2	0	2
Qb-SNARE protein	2	0	2
TPR repeat	2	0	2
ATP-dependent RNA helicase HEL67	2	0	2
19S proteasome non-atpase subunit 8	2	0	2
intraflagellar transport protein 140	2	0	2
U2 small nuclear ribonucleoprotein 40K	2	0	2
Vacuolar protein 8	2	0	2
MEKK-related kinase 1	2	0	2
NLI interacting factor-like phosphatase	2	0	2
AP-4 complex subunit sigma-1	2	0	2
N-myristoyl transferase	2	0	2
syntaxin 5	2	0	2
nuclear segregation protein	2	0	2
pyruvate kinase 2	2	0	2
mevalonate-diphosphate decarboxylase	2	0	2
RNA-binding protein 27	2	0	2
Zinc finger protein 474	2	0	2
glucan 1,3-alpha-glucosidase	2	0	2
ARF-like 2-binding protein	2	0	2
serine/threonine protein phosphatase type 5	2	0	2
UDP-galactopyranose mutase	2	0	2
RNA-binding protein 29	2	0	2
synaptotagmin	2	0	2
Bifunctional coenzyme A synthase	2	0	2
uracil-DNA glycosylase	2	0	2
BTB/POZ domain-containing protein KCTD4	2	0	2
aconitase	2	0	2
vacuolar ATP synthase subunit c	2	0	2
Xaa-Pro aminopeptidase	2	0	2
2,4-dihydroxyhept-2-ene-1,7-dioic acid aldolase	2	0	2
acylphosphatase	2	0	2
General negative regulator of transcription subunit 5	2	0	2
TRF-Interacting Factor 2	2	0	2
Rab3 GTPase-activating protein catalytic subunit (Fragments)	2	0	2
CAAX amino terminal protease	2	0	2
deoxyhypusine hydroxylase	2	0	2
cytochrome c oxidase subunit V	2	0	2
endo-beta-N-acetylglucosaminidase	2	0	2
pseudouridylate synthase-like protein	2	0	2
exopolyphosphatase	2	0	2
poly(A) export protein	2	0	2
Mitochondrial pyruvate carrier 1	2	0	2
nicotinamidase	2	0	2
rRNA processing protein	2	0	2
nexin-dynein regulatory complex 4	2	0	2
DNA polymerase epsilon subunit B	2	0	2
dynein-associated protein	2	0	2
casein kinase II	2	0	2
cyclophilin-like protein	2	2	4
RNA re-capping enzyme, cytoplasmic	2	0	2
mismatch repair protein PMS1	2	0	2
metacaspase 5	2	0	2
Methyltransferase OMS1, mitochondrial	2	0	2
rieske iron-sulfur protein, mitochondrial precursor	2	0	2
Present in the outer mitochondrial membrane proteome 8	2	0	2
denn domain-containing protein	2	0	2
lactoylglutathione lyase-like protein	2	0	2
phospholipase A2-like protein	2	0	2
prenyl protein specific carboxyl methyltransferase	2	0	2
glycerol kinase, glycosomal	2	0	2
Present in the outer mitochondrial membrane proteome 7	2	0	2
riboflavin kinase	2	0	2
replication factor C, subunit 3	2	0	2
transport protein particle (TRAPP) subunit	2	0	2
6-phosphogluconate dehydrogenase, decarboxylating	2	0	2
dihydroxyacetone kinase 1-like	2	0	2
DNA-repair protein	2	0	2
acyl transferase-like protein	2	0	2
structural maintenance of chromosome (SMC) family protein	2	0	2
pre-rRNA-processing protein PNO1	2	0	2
DNA repair protein RAD2	2	0	2
Anaphase-promoting complex subunit 2	2	0	2
30S Ribosomal protein S17	2	0	2
WD40 repeat protein, predicted	2	0	2
unc-50 related protein homolog	2	0	2
E4 SUMO-protein ligase PIAL1	2	0	2
Alpha/beta hydrolase domain-containing protein	2	0	2
Probable assembly chaperone of rpl4	2	0	2
HD domain-containing protein 2	2	0	2
elongation factor 1-alpha	2	15	17
bardet-biedl syndrome 1 protein	2	0	2
serine carboxypeptidase S28	2	2	4
eRF1 methyltransferase catalytic subunit	2	0	2
Ras-related protein RAB2B	2	0	2
cop-coated vesicle membrane protein p24 precursor	2	0	2
ribosome biogenesis protein TSR3	2	0	2
UPF0505 protein C16orf62 homolog	2	0	2
1-acyl-sn-glycerol-3-phosphate acyltransferase	2	0	2
DnaJ homolog	2	0	2
iron superoxide dismutase	2	1	3
coatomer subunit epsilon	2	0	2
Paraflagellar Rod Proteome Component 9	2	0	2
NAD+ synthase	2	0	2
phosphomannose isomerase	2	0	2
PSP1 C-terminal conserved region	2	0	2
Metalloprotease M41 FtsH	2	0	2
TRAF3-interacting protein 1	2	0	2
ATP-dependent DNA DEAD/DEAH box helicase	2	0	2
RNA capping enzyme, cytoplasmic	2	0	2
cleavage and polyadenylation specificity factor-like protein	2	0	2
polypeptide deformylase-like protein	2	0	2
RNA polymerase-like protein	2	0	2
Bardet-Biedl syndrome 9 protein	2	0	2
ADP-ribosylation factor GTPase activating protein 1	2	0	2
proteasome regulatory non-ATP-ase subunit	2	0	2
kinetoplast polyadenylation/uridylation factor 2	2	0	2
exportin 1	2	0	2
E3 ubiquitin-protein ligase UPL3	2	0	2
vacuolar sorting protein	2	0	2
phenylalanyl-tRNA synthetase alpha chain	2	0	2
polypyrimidine tract-binding protein	2	0	2
U6 snRNA-associated Sm-like protein LSm4	2	0	2
Mg++ transporter	2	0	2
glycerol-3-phosphate acyltransferase	2	0	2
DNA primase large subunit	2	0	2
U2 splicing auxiliary factor	2	0	2
delta-1-pyrroline-5-carboxylate dehydrogenase	2	0	2
fatty acyl CoA synthetase	2	0	2
PTP1-interacting protein, 39 kDa	2	0	2
26S protease regulatory subunit	2	0	2
quinone oxidoreductase	2	0	2
DNA repair helicase	2	0	2
mitochondrial protein 99	2	0	2
cytochrome c oxidase copper chaperone	2	0	2
AGC/RSK family serine/threonine kinase	2	0	2
6-phosphofructo-2-kinase 1	2	0	2
peter pan protein	2	0	2
inorganic pyrophosphatase	2	0	2
Eukaryotic translation initiation factor 2 subunit alpha	2	0	2
RNA-binding protein 6	2	0	2
inosine-adenosine-guanosine-nucleosidehydrolase	2	0	2
Putative intraflagellar transport protein C3	2	0	2
START domain-containing protein 10	2	0	2
cyclic nucleotide phosphodiesterase	2	0	2
Present in the outer mitochondrial membrane proteome 24	2	0	2
RNA polymerase-associated protein CTR9	2	0	2
ATP-dependent 6-phosphofructokinase, glycosomal	2	0	2
Flagellum attachment zone protein 19	2	0	2
heat shock protein 20	2	0	2
aspartyl aminopeptidase	2	0	2
ubiquinone biosynthesis protein COQ7 homolog	2	0	2
acyltransferase	2	0	2
DNA replication complex GINS protein SLD5	2	0	2
Aminopeptidase M1	2	0	2
RAB GDP dissociation inhibitor alpha	2	0	2
N-acetylglucosamyl transferase component GPI1	2	0	2
protein farnesyltransferase alpha subunit	2	0	2
diacylglycerol kinase-like protein	2	0	2
Serine/threonine-protein phosphatase 2A regulatory subunit B'' subunit gamma	2	0	2
Tob55	2	0	2
amidohydrolase	2	0	2
eukaryotic translation initiation factor 4 gamma 4	2	0	2
ubiquinone biosynthesis methyltransferase	2	0	2
UDP-N-acetylglucosamine-dolichyl-phosphate N-acetylglucosaminephosphotransferase	2	0	2
Golgi SNAP receptor complex member 1	2	0	2
Rieske domain-containing protein	2	0	2
ATP-dependent protease subunit HslV	2	0	2
telomerase reverse transcriptase	2	0	2
bromodomain-containing protein 3	2	0	2
Biotin--acetyl-CoA-carboxylase ligase	2	0	2
NUDIX hydrolase 3	2	0	2
NADH dehydrogenase [ubiquinone] 1 alpha subcomplex assembly factor 3	2	0	2
GlcNAc-PI synthesis protein	2	0	2
autophagocytosis associated protein	2	0	2
cytosolic nonspecific dipeptidase	2	0	2
3-ketoacyl-CoA reductase	2	0	2
ribulose-5-phosphate 3-epimerase	2	0	2
amino acid permease-like protein	2	0	2
NAD(P)-dependent oxidoreductase	2	2	4
Axonemal inner arm dynein light chain	2	0	2
succinate dehydrogenase cytochrome B subunit	2	0	2
N-acetyltransferase subunit Nat1	2	0	2
GPI alpha-mannosyltransferase III	2	0	2
endonuclease/exonuclease/phosphatase	2	0	2
intraflagellar transport protein 122B	2	2	4
40S ribosomal protein S18	2	0	2
HIRA-interacting protein 5	2	0	2
Mitogen-activated protein kinase 6	2	0	2
Protein C21orf2 homolog	2	0	2
RNA editing complex protein MP18	2	0	2
MP24	2	0	2
Enriched in surface-labeled proteome protein 18	2	0	2
GPI transamidase component Tta2	2	0	2
Eukaryotic translation initiation factor 4E type 5	2	0	2
cytosolic factor SEC14	2	0	2
Elongation factor G1, mitochondrial	2	0	2
cdc2-related kinase 3	2	0	2
ubiquitin-like protein	2	2	4
protein phosphatase 2C-like	2	0	2
tRNA-dihydrouridine synthase 2	2	0	2
GPI inositol deacylase precursor	2	0	2
ribonuclease HII	2	0	2
proteasome subunit beta type-2	2	0	2
Mutt-Nudix-related hydrolase 5	2	0	2
eukaryotic translation initiation factor 3 subunit l	2	0	2
DNA-directed RNA polymerase III	2	0	2
histone chaperone ASF1A	2	0	2
kelch domain-containing protein	2	0	2
developmentally regulated phosphoprotein	2	0	2
E3 ubiquitin-protein ligase KCMF1	2	0	2
leucine-rich repeat-containing protein	2	4	6
ESCO acetyltransferase domain-containing protein	2	0	2
Transmembrane protein 231	2	0	2
zeta tubulin	2	0	2
kinetoplast ribosomal PPR-repeat containing protein 3	2	2	4
DNA-directed RNA polymerase 2, RPB12 subunit	2	0	2
Radial spoke head 10 homolog B	2	1	3
RWD domain-containing protein	2	0	2
cytidine triphosphate synthase	2	0	2
homocysteine S-methyltransferase	2	0	2
Quinonprotein alcohol dehydrogenase-like protein	2	0	2
kinesin heavy chain	2	0	2
rRNA biogenesis protein	2	0	2
serine/threonine protein phosphatase 2A regulatory subunit	2	0	2
pseudouridine synthase TruD	2	0	2
transcription elongation factor 1 homolog	2	0	2
Transcription elongation factor 1 domain-containing protein	2	0	2
RNA-editing nuclease 1	2	0	2
AATF protein	2	0	2
transmembrane protein, conserved	2	0	2
cyclophilin 15	2	0	2
glutaredoxin	2	0	2
Protein transport protein yif1	2	0	2
Pre-mRNA-splicing factor 38	2	0	2
calpain cysteine peptidase	2	0	2
beta tubulin	2	1	3
geranylgeranyl transferase type II beta subunit	2	0	2
carbonic anhydrase-like protein	2	0	2
Zinc finger MYND domain-containing protein 10	2	0	2
ribosomal protein S26	2	0	2
DNA repair protein RAD51	2	0	2
ER lumen retaining receptor protein	2	0	2
RNA polymerase I	2	0	2
RNA polymerase B subunit RPB8	2	0	2
DNA replication licensing factor MCM2	2	0	2
NADPH--cytochrome P450 reductase	2	0	2
RNA processing endonuclease 1	2	0	2
haloacid dehalogenase-like hydrolase	2	0	2
zinc-finger protein family member	2	1	3
target SNARE	2	0	2
tRNA pseudouridine synthase	2	0	2
DNA topoisomerase III	2	1	3
DEAD-box ATP-dependent RNA helicase, mitochondrial	2	0	2
glycerophosphoryl diester phosphodiesterase	2	0	2
cullin 2	2	0	2
A/G-specific adenine glycosylase	2	0	2
Mitochondrial import receptor subunit ATOM69	2	0	2
RNA polymerase II	2	0	2
centromere/microtubule binding protein cbf5	2	0	2
ATP synthase F1 subunit gamma protein	2	0	2
vacuolar ATP synthase	2	3	5
GPI transamidase component GAA1	2	0	2
proteasome subunit alpha type-5	2	0	2
peroxin 14	2	0	2
60S ribosomal protein L32	2	1	3
proteasome alpha 2 subunit	2	0	2
pumilio/PUF RNA binding protein 3	2	0	2
mitochondrial structure specific endonuclease I (SSE-1)	2	0	2
calcineurin B subunit	2	0	2
F-box-like	2	0	2
choline dehydrogenase	2	0	2
Present in the outer mitochondrial membrane proteome 19	2	0	2
40S ribosomal protein S11	2	1	3
arginine N-methyltransferase, type II	2	0	2
2-oxoisovalerate dehydrogenase alpha subunit	2	0	2
palmitoyl acyltransferase 3	2	0	2
structural maintenance of chromosome protein 4	2	0	2
pentatricopeptide repeat domain containing protein	2	0	2
U6 snRNA-associated Sm-like protein LSm7p	2	0	2
intraflagellar transport protein 172	2	0	2
2-aminoethylphosphonate:pyruvateaminotransferase- likeprotein	2	0	2
CDP-DAG synthase	2	0	2
Proline dehydrogenase, mitochondrial	2	0	2
thimet oligopeptidase	2	0	2
Complex1 LYR-like	2	0	2
mitochondrial processing peptidase alpha subunit	2	2	4
N(2), N(2)-dimethylguanosine tRNA methyltransferase	2	0	2
Dpy-30 motif containing protein	2	0	2
leucyl-tRNA synthetase	2	0	2
40S ribosomal protein S4	2	0	2
centrin-3	2	0	2
CCR4-NOT transcription complex subunit 10	2	0	2
small GTPase	2	0	2
conserved hypothetical protein,leucine-rich repeat protein (LRRP)	2	1	3
pre-mRNA splicing factor ATP-dependent RNA helicase	2	4	6
Phosphorylated CTD interacting factor 1 WW domain containing protein	2	1	3
AdipoR/Haemolysin-III-related	2	0	2
L-2-hydroxyglutarate dehydrogenase, mitochondrial	2	0	2
tyrosine specific protein phosphatase	2	0	2
serine/threonine kinase	2	0	2
60S acidic ribosomal protein	2	0	2
Pentatricopeptide repeat-containing protein At2g31400, chloroplastic	2	0	2
monothiol glutaredoxin	2	2	4
Iron-sulfur assembly protein 2	2	0	2
heat shock protein 70 (hsp70)	2	10	12
adrenodoxin precursor	2	1	3
DNA repair and recombination helicase protein PIF1	2	1	3
heat shock 70 kDa protein	2	0	2
RNA-editing complex protein MP100	2	0	2
asparagine synthetase a	2	0	2
trypanothione/tryparedoxin dependent peroxidase 2	2	0	2
Regulator of chromosome condensation (RCC1) repeat	2	0	2
Cilia- and flagella-associated protein 61	2	0	2
spliced leader RNA PSE-promoter transcription factor	2	0	2
DNA polymerase sigma-like protein	2	0	2
mitotic cyclin	2	0	2
small GTP-binding protein	2	0	2
Eukaryotic translation initiation factor 4E type 6	2	0	2
Lipid droplet-associated hydrolase	2	0	2
Silent information regulator 2 related protein 1	2	0	2
Adenine phosphoribosyltransferase	2	0	2
phosphoacetylglucosamine mutase	2	0	2
malonyl-CoA decarboxylase, mitochondrial precursor	2	0	2
vacuolar protein sorting protein 18	2	0	2
DNA polymerase sigma	2	0	2
electron transfer flavoprotein-ubiquinone oxidoreductase	2	0	2
pre-rrna-processing protein tsr1 homolog	2	0	2
acyl-CoA dehydrogenase, mitochondrial precursor	2	0	2
maoC-like dehydratase	2	0	2
Present in the outer mitochondrial membrane proteome 38	2	0	2
Golgi/lysosome glycoprotein 1	2	0	2
cytochrome c1, heme protein, mitochondrial	2	0	2
glutamamyl carboxypeptidase	2	34	36
DNA mismatch repair protein MSH2	2	0	2
60S ribosomal protein L6	2	0	2
40S ribosomal protein S3	2	0	2
guanylate kinase	2	0	2
engulfment and cell motility domain 2	2	0	2
Cohesin subunit SA-1	2	0	2
proteasome subunit alpha type-1	2	0	2
co-chaperone GrpE	2	0	2
metallo-beta-lactamase superfamily	2	0	2
mitochondrial oligo U binding protein TBRGG1	2	0	2
Gamma-tubulin complex component 4	2	0	2
p22 protein precursor	2	0	2
ubiquitin fusion degradation protein 2	2	0	2
DREV methyltransferase	2	0	2
importin alpha	2	0	2
ESAG8-associated protein	2	0	2
class I nuclease-like protein	2	0	2
phosphopantothenoylcysteine decarboxylase	2	0	2
pseudouridine synthase A-like protein	2	0	2
small GTP-binding protein Rab28	2	0	2
aldehyde dehydrogenase family	2	0	2
microtubule associated protein xmap215	2	0	2
queuine tRNA-ribosyltransferase	2	0	2
RNA pseudouridylate synthase	2	2	4
ribosomal protein S19	2	0	2
Carboxypeptidase-like protein	2	0	2
regulatory subunit of protein kinase a-like protein	2	0	2
selenocysteine-specific elongation factor	2	0	2
serine acetyltransferase	2	0	2
Cytochrome P450 regulator dap1	2	0	2
lipophosphoglycan biosynthetic protein 2	2	0	2
ribosomal RNA processing protein 6	2	0	2
Present in the outer mitochondrial membrane proteome 28	2	0	2
NAD dependent epimerase/dehydratase family	2	1	3
phospholipid-translocating ATPase	2	0	2
thiolase protein-like protein	2	1	3
D-Tyr-tRNA(Tyr) deacylase	2	0	2
hydroxyacylglutathione hydrolase	2	2	4
DNA topoisomerase IB, large subunit	2	0	2
amidinotransferase	2	0	2
peroxisome biogenesis factor 1	2	0	2
small nuclear RNA (snRNA) U6	2	0	2
phosphatidylinositol 4-kinase	2	0	2
transmembrane/endomembrane-like protein	2	0	2
ribosomal protein S6	2	0	2
pyruvate dehydrogenase (lipoamide) kinase	2	0	2
WD40/YVTN repeat-like-containing protein	2	0	2
glycosomal membrane protein	2	1	3
ATPase domain protein	2	0	2
protein phosphotase	2	0	2
fumarate hydratase	2	0	2
DNA repair and recombination protein RAD54	2	1	3
Kinesin-13 6	2	0	2
Hypoxia up-regulated protein 1 (Fragment)	2	0	2
lipoic acid containing carrier protein	2	0	2
regulator of chromosome condensation (RCC1)	2	0	2
40 kDa cyclophilin	2	0	2
Secretory carrier-associated membrane protein 1	2	0	2
proteasome alpha 1 subunit	2	0	2
Protein FAM184A	2	0	2
meiotic recombination protein DMC1	2	0	2
DNA replication licensing factor MCM9	2	0	2
NIMA-related kinase	2	0	2
Proteinaceous RNase P 2	2	1	3
GTP-binding protein homolog	2	0	2
tRNA (guanine-N(7)-)-methyltransferase	2	0	2
c-Myc-binding protein homolog	2	0	2
DDB1- and CUL4-associated factor 7 homolog	2	0	2
Present in the outer mitochondrial membrane proteome 5	2	0	2
Lsm12 protein	2	0	2
Leukocyte receptor cluster member 8 homolog	2	0	2
isopentenyl-diphosphate delta-isomerase	2	0	2
CAAX prenyl protease 1	2	0	2
tRNA-Cys	2	0	2
Histone methylation protein DOT1	2	0	2
DDB1- and CUL4-associated factor 1	2	0	2
Derlin-1	2	0	2
dual-specificity protein kinase	2	0	2
glycosomal transporter (GAT2)	2	0	2
Present in the outer mitochondrial membrane proteome 13	2	0	2
glycerolphosphate mutase	2	0	2
phosphoglycerate mutase	2	0	2
magnesium-dependent phosphatase-1/HAD phosphatase, family IIIC	2	0	2
Cilia- and flagella-associated protein 91	2	0	2
UDP-galactose 4-epimerase	2	0	2
cell division cycle protein 45 (CDC45)	2	0	2
succinyl-coA:3-ketoacid-coenzyme A transferase, mitochondrial precursor	2	0	2
ATP synthase regulation protein NCA2	2	0	2
Golgi reassembly stacking protein (GRASP homologue)	2	0	2
GTPase protein	2	0	2
2-(3-amino-3-carboxypropyl)histidine synthase subunit 2	2	0	2
Present in the outer mitochondrial membrane proteome 11	2	0	2
DNA recombination and repair protein RAD51	2	0	2
UDP-N-acetylglucosamine pyrophosphorylase	2	0	2
RRP12	2	0	2
Unc104-like kinesin	2	0	2
Tubulin cofactor C domain-containing protein 1	2	0	2
hypothetical Zinc-finger containing protein	2	0	2
carnitine/choline acetyltransferase	2	0	2
kinesin protein	2	0	2
signal peptide peptidase	2	0	2
ADP-ribosylation factor-like protein 3A	2	0	2
ADP-ribosylation factor-like protein 3	2	0	2
guanine deaminase	2	0	2
U2 small nuclear ribonucleoprotein B	2	0	2
High mobility group protein TDP1	2	0	2
mitochondrial ribosomal protein L3	2	0	2
FACT complex subunit SPT16	2	0	2
nuclear transcription factor	2	0	2
2-oxoglutarate dehydrogenase subunit	2	0	2
F-box protein dre-1	2	0	2
Protein DETOXIFICATION 17	2	0	2
calcium uniporter protein, mitochondrial	2	0	2
NADH dehydrogenase [ubiquinone] iron-sulfur protein 7, mitochondrial	2	0	2
reductase	2	0	2
Dynein assembly factor 3, axonemal	2	0	2
Region in Clathrin and Vacuolar protein sorting protein (VPS)	2	1	3
radial spoke protein 3	2	0	2
Sodium/hydrogen exchanger 9B2	2	0	2
Secretory carrier-associated membrane protein (SCAMP)	2	0	2
Tyrosine phosphatase family	2	0	2
Protein LSM14 homolog A-B	2	0	2
ABC transporter, mitochondrial	2	0	2
U-rich RNA-binding protein UBP-2	2	0	2
GTPase Era	2	0	2
transcription factor IIIb	2	0	2
Transducin beta-like protein 3	2	0	2
Translation machinery-associated protein 22	2	0	2
B9 domain-containing protein 2	2	0	2
Diphthine--ammonia ligase	2	0	2
Dual specificity phosphatase, catalytic domain containing protein	2	0	2
elongation factor 2	2	7	9
electron transfer flavoprotein	2	0	2
N-Acetyl-D-glucosaminylphosphatidylinositol de-N-acetylase	2	0	2
endonuclease III	2	0	2
RNA-binding protein 5	2	0	2
flagellar pocket cytoskeletal protein bilbo1	2	0	2
ATP-dependent protease ATPase subunit HslU2	2	0	2
cysteine peptidase, Clan CA, family C19	2	0	2
DNA replication licensing factor MCM4	2	0	2
integral membrane transport protein	2	0	2
Bardet-Biedl syndrome 8 protein	2	0	2
Flagellum attachment zone protein 3	2	0	2
ATP-dependent DNA helicase	2	0	2
cyclin 1	2	0	2
palmitoyl acyltransferase 5	2	0	2
Coiled-coil domain-containing protein 93	2	0	2
prefoldin subunit 2	2	0	2
flagellar protofilament ribbon protein	2	0	2
small GTP-binding protein Rab7	2	0	2
Ras-related protein RabX1	2	0	2
PAB1-binding protein	2	0	2
Nucleoside diphosphate kinase 4	2	0	2
carrier protein	2	0	2
nucleoside phosphorylase	2	0	2
guanine nucleotide exchange factor subunit GCD7	2	0	2
Archaic translocase of outer membrane 12 kDa subunit	2	0	2
small GTP-binding protein Rab11	2	0	2
nuclear transport factor 2	2	0	2
deaminase	2	0	2
citrate transporter	2	0	2
Flagellum adhesion protein 1	2	0	2
FLA1-binding protein	2	0	2
endonuclease G	2	0	2
Nucleolar protein 56	2	0	2
Mitogen-activated protein kinase 10	2	0	2
MORN repeat	2	0	2
nucleoside phosphatase	2	0	2
thymidylate kinase	2	0	2
TS-GVII	2	56	58
Present in the outer mitochondrial membrane proteome 10	2	0	2
phosphoglycerate kinase	2	2	4
phenylalanyl-tRNA synthetase	2	0	2
ATP-binding cassette sub-family G member 2	2	0	2
Programmed cell death 6-interacting protein	2	0	2
Eukaryotic translation initiation factor 4E-1	2	0	2
DNA-directed RNA polymerase II	2	0	2
MINOS1	2	0	2
I/6 autoantigen	2	0	2
60S ribosomal protein L14	2	1	3
dephospho-CoA kinase	2	0	2
alanyl-tRNA synthetase	2	0	2
Trk system potassium uptake protein	2	0	2
coatomer subunit zeta	2	0	2
ADP-ribosylation factor-like 2, arl2	2	0	2
3-keto-dihydrosphingosine reductase	2	0	2
phosphatidylinositol-4-phosphate 5-kinase-like	2	0	2
SNF-7-like protein	2	0	2
vacuolar ATP synthase subunit d	2	0	2
proteasome activator protein pa26	2	0	2
AMP-activated protein kinase, gamma regulatory subunit	2	0	2
rRNA dimethyltransferase	2	0	2
actin	2	0	2
NADH-dependent fumarate reductase	2	2	4
spermidine synthase	2	2	4
Tir chaperone protein (CesT) family	2	0	2
rho-like GTP binding protein	2	0	2
cytochrome c oxidase assembly factor	2	0	2
fructose-1,6-bisphosphatase, cytosolic	2	0	2
tRNA nucleotidyltransferase	2	0	2
leucine-rich repeat protein 1 (LRRP1)	2	0	2
suppressive immunomodulating factor	2	0	2
eukaryotic translation initiation factor 2 beta subunit	2	0	2
ribose-phosphate pyrophosphokinase	2	0	2
small ubiquitin protein	2	0	2
signal peptidase type I	2	0	2
40S ribosomal protein S27	2	2	4
60S ribosomal protein L10a	2	2	4
citrate synthase	2	0	2
Elongation factor Tu, mitochondrial	2	0	2
alcohol dehydrogenase	2	0	2
DNA-directed RNA polymerase II/III subunit	2	0	2
DNA-directed RNA polymerase I subunit RPB5z	2	0	2
ethanolamine phosphotransferase	2	0	2
cAMP phosphodiesterase A	2	0	2
Multisite-specific tRNA:(cytosine-C(5))-methyltransferase	2	0	2
Ras-related protein Rab5A	2	0	2
Flagellum attachment zone protein 18	2	0	2
ttaggg binding factor	2	0	2
heat shock protein 110	2	0	2
pyruvate dehydrogenase E1 component alpha subunit	2	0	2
60S ribosomal protein L34	2	2	4
pumilio/PUF RNA binding protein 2	2	0	2
cAMP specific phosphodiesterase	2	0	2
tryparedoxin peroxidase	2	2	4
electron-transfer-flavoprotein, alpha polypeptide	2	0	2
glutamine synthetase	2	0	2
Present in the outer mitochondrial membrane proteome 35	2	0	2
lipin	2	0	2
exosome-associated protein 3	2	0	2
Present in the outer mitochondrial membrane proteome 36	2	0	2
dihydrofolate reductase-thymidylate synthase	2	0	2
protein arginine n-methyltransferase 7	2	0	2
hydrolase, alpha/beta fold family	2	0	2
Peptidase C19, ubiquitin carboxyl-terminal hydrolase	2	0	2
5'-3' exoribonuclease B	2	0	2
sodium/hydrogen exchanger	2	0	2
RNA cytidine acetyltransferase	2	0	2
eukaryotic translation initiation factor 3 subunit b	2	0	2
Macro domain containing protein	2	0	2
L-galactonolactone oxidase	2	0	2
myo-inositol-1(or 4)-monophosphatase 1	2	0	2
otubain cysteine peptidase, Clan CA, family C65	2	0	2
zinc-finger protein ZPR1	2	0	2
cleavage and polyadenylation specificity factor 30 kDa subunit	2	0	2
ubiquitin ligase	2	0	2
ribonucleoside-diphosphate reductase small chain	2	0	2
ras-related GTP-binding protein	2	0	2
Centrosomal protein of 164 kDa	2	1	3
catalytic subunit of the vacuolar transporter chaperone 4	2	0	2
ion transport protein	2	0	2
threonine synthase	2	0	2
Putrescine-cadaverine transporter	2	0	2
proteasome alpha 3 subunit	2	0	2
Uncharacterized protein At1g32220, chloroplastic	2	0	2
J Biosynthesis Protein 2	2	0	2
phosphatidylinositol 3-kinase 2	2	0	2
exosome complex exonuclease	2	0	2
casein kinase II, alpha chain	2	0	2
Vps51/Vps67	2	1	3
E3 ubiquitin-protein ligase MGRN1	2	0	2
btb/poz domain containing protein	2	0	2
Present in the outer mitochondrial membrane proteome 31	2	0	2
pre-mRNA cleavage complex II Clp1 protein	2	0	2
E3 ubiquitin-protein ligase	2	0	2
reticulon domain protein	2	0	2
replication factor C, subunit 2	2	0	2
SH3 domain protein-like protein	2	0	2
GRAM domain containing protein	2	0	2
small glutamine-rich tetratricopeptide repeat protein	2	0	2
GTPase activating protein of Rab-like GTPase	2	0	2
FUN14 family	2	0	2
mitogen-activated protein kinase 5	2	0	2
U6 snRNA-associated Sm-like protein LSm5p	2	0	2
eukaryotic translation initiation factor 3 subunit d	2	0	2
RNA-binding protein 42 (RNA-binding motif protein 42)	2	0	2
valyl-tRNA synthetase	2	0	2
3-hydroxy-3-methylglutaryl-CoA reductase	2	0	2
glutamyl-tRNA synthetase	2	0	2
UV excision repair RAD23-like protein	2	0	2
cationic amino acid transporter	2	0	2
MORN repeat-containing protein 1	2	0	2
PAS-domain containing phosphoglycerate kinase	2	0	2
CAS/CSE/importin domain protein	2	0	2
protein mkt1	2	0	2
zinc-binding protein (Yippee)	2	0	2
MIZ/SP-RING zinc-finger (lorien)	2	0	2
S-adenosylmethionine synthetase	2	0	2
cyclin	2	0	2
cyclin-dependent kinases regulatory subunit	2	0	2
kinetoplast-associated protein 3	2	0	2
Methyltransferase tRNA wybutosine-synthesizing protein	2	0	2
exosome-associated protein 2	2	0	2
glucosamine-6-phosphate isomerase	2	0	2
dynein light intermediate chain	2	0	2
50S ribosome-binding GTPase	2	0	2
Cytochrome oxidase c subunit VIb	2	0	2
ATP binding protein-like protein	2	0	2
tubulin binding cofactor A-like protein	2	0	2
nucleoside diphosphate kinase	2	0	2
outer dynein arm docking complex protein	2	0	2
Carnosine N-methyltransferase	2	0	2
uracil phosphoribosyltransferase	2	0	2
dihydroxyacetone phosphate acyltransferase	2	0	2
Enriched in surface-labeled proteome protein 11	2	0	2
mitochondrial DNA polymerase I protein A	2	0	2
alkyl-dihydroxyacetone phosphate synthase	2	0	2
lysyl-tRNA synthetase	2	1	3
Leucine-rich repeat, ribonuclease inhibitor subtype domain-containing protein	2	0	2
2-hydroxy-3-oxopropionate reductase	2	0	2
polynucleotide kinase 3'-phosphatase	2	0	2
ribosomal RNA adenine dimethylase family protein	2	0	2
Dynactin subunit 5	2	0	2
SNARE domain-containing protein	2	0	2
Monooxygenase	2	0	2
peroxisomal membrane protein 4	2	0	2
sec1 family transport protein	2	0	2
nitrilase	2	0	2
double-strand-break repair protein rad21 homolog	2	0	2
Phosphatidylinositol 4-phosphate 5-kinase	2	0	2
glutaminyl cyclase	2	0	2
paraflagellar rod protein	2	0	2
UDP-glucuronic acid/UDP-N-acetylgalactosamine transporter	2	0	2
Flagellum attachment zone protein 2	2	0	2
glucose-6-phosphate isomerase, glycosomal	2	0	2
ATP synthase subunit	2	0	2
Present in the outer mitochondrial membrane proteome 18	2	0	2
CCR4-NOT transcription complex subunit 2	2	0	2
cAMP response protein	2	0	2
Peptide chain release factor 1, mitochondrial	2	0	2
Putative intraflagellar transport protein A1	2	0	2
GTP-binding nuclear protein rtb2	2	0	2
DNA polymerase delta subunit 2	2	0	2
Complex 1 protein (LYR family)	2	0	2
tubulin gamma chain	2	0	2
Acyl carrier protein, mitochondrial	2	0	2
flap endonuclease-1 (FEN-1)	2	0	2
EEF1A lysine methyltransferase 4	2	0	2
ppnN	2	0	2
Eukaryotic translation initiation factor 4 gamma 1	2	0	2
ATP-dependent protease ATPase subunit HslU1	2	0	2
protein phosphatase 1 catalitic subunit	2	0	2
cytochrome oxidase subunit IX	2	0	2
U1A small nuclear ribonucleoprotein	2	0	2
eukaryotic translation initiation factor 3 subunit c	2	0	2
protein disulfide isomerase 2	2	0	2
adaptin-related protein-like	2	0	2
ATP-binding cassette protein subfamily G	2	0	2
small nuclear RNA (snRNA) U5	2	0	2
tRNA-Met	2	4	6
Histone-lysine N-methyltransferase SMYD3	2	0	2
3-ketoacyl-CoA thiolase	2	0	2
metallo-beta-lactamase-like protein	2	0	2
small nuclear RNA (snRNA) U3	2	0	2
small nuclear RNA (snRNA) U1	2	0	2
oxidoreductase-like protein	2	0	2
5'-3' exoribonuclease C	2	0	2
acetyl-CoA synthetase	2	0	2
ribosomal RNA methyltransferase	2	0	2
5'-AMP-activated protein kinase subunit beta	2	0	2
permease-like protein	2	0	2
Plus-3 domain/Zinc finger, C3HC4 type (RING finger) containing protein	2	0	2
Stomatin-like protein	2	0	2
V-type proton ATPase subunit D	2	0	2
prefoldin subunit	2	0	2
protein phosphatase 1, regulatory subunit	2	0	2
FG-GAP repeat protein	2	1	3
eukaryotic translation initiation factor 3 subunit a	2	0	2
vesicle transport v-SNARE protein	2	0	2
cytidine deaminase-like protein	2	0	2
Alpha/beta hydrolase family	2	1	3
Serine/threonine protein phosphatase 2A regulatory subunit B''beta	2	0	2
tRNA-Asp	2	1	3
Glycerophosphoryl diester phosphodiesterase family	2	0	2
3-hydroxy-3-methylglutaryl-CoA synthase	2	0	2
transketolase	2	0	2
lysophospholipase	2	0	2
short chain dehydrogenase/reductase	2	0	2
beta-ketoacyl-ACP reductase 2	2	0	2
D-alanine--D-alanine ligase	2	0	2
Kinetoplast ribosomal PPR-repeat containing protein 21	2	0	2
cdc2-related kinase 9	2	0	2
Small nuclear ribonucleoprotein-associated protein B (snRNP-B) (Sm protein B) (Sm-B) (SmB)	2	0	2
FtsJ cell division protein	2	0	2
Protein unc-119 homolog B	2	0	2
dolichyl-P-Man:GDP-Man7GlcNAc2-PP-dolichyl alpha-1,6-mannosyltransferase	2	0	2
ribosomal protein L11	2	2	4
esterase	2	2	4
transcription initiation protein	2	0	2
TPR-repeat protein	2	0	2
ABC transporter family-like protein	2	0	2
Present in the outer mitochondrial membrane proteome 22	2	0	2
transcription elongation factor s-II	2	0	2
guide RNA associated protein, GAP1	2	0	2
heterogeneous nuclear ribonucleoprotein H/F	2	0	2
beta-ketoacyl synthase family protein	2	0	2
nuclear receptor binding factor	2	1	3
RNA pseudouridylate synthase protein	2	0	2
DNA topoisomerase type IB small subunit	2	0	2
cAMP-specific phosphodiesterase	2	0	2
amino acid permease/transporter	2	0	2
mRNA cap guanine-N7 methyltransferase	2	0	2
pumilio-repeat, RNA-binding protein	2	0	2
14-3-3 protein 2	2	0	2
PIF1 helicase-like protein	2	0	2
DNA repair and recombination helicase protein PIF2	2	1	3
pterin-4-alpha-carbinolamine dehydratase	2	0	2
acidocalcisomal pyrophosphatase	2	0	2
cytoplasmic translation machinery associated protein	2	0	2
cell cycle sequence binding phosphoprotein (RBP45)	2	0	2
NGG1 interacting factor 3	2	0	2
cdc2-related kinase 8	2	0	2
seryl-tRNA synthetase	2	0	2
proliferator-activated receptor-interacting protein (PRIP) interacting protein (PIMT)	2	0	2
origin recognition complex subunit 1 (ORC1)	2	0	2
proteasome beta 3 subunit	2	0	2
DNA-direcetd RNA polymerase II, subunit 9	2	0	2
pantothenate kinase subunit	2	0	2
phosphoadenosine phosphosulfate reductase-like protein	2	0	2
rrp44p homologue	2	0	2
proteasome regulatory non-ATPase subunit 3	2	0	2
ribosome biogenesis protein MAK21	2	0	2
choline kinase	2	0	2
F-box protein At5g06550	2	0	2
arginyl-tRNA synthetase	2	0	2
Leucine-rich repeat-containing protein 74B	2	0	2
cation transporter protein	2	0	2
short chain 3-hydroxyacyl-CoA dehydrogenase	2	0	2
transportin2-like protein	2	0	2
metallo-peptidase, Clan MA(E) Family M41	2	0	2
folylpolyglutamate synthetase	2	0	2
small nuclear RNA (snRNA) U4	2	0	2
Ribosomal RNA processing protein 41A	2	0	2
D-tyrosyl-tRNA deacylase	2	0	2
iron superoxide dismutase A, mitochondrial	2	0	2
ribosomal protein L2	2	0	2
delta-adaptin	2	1	3
myosin heavy chain MYA2-related	2	0	2
structural maintenance of chromosome 3 protein	2	0	2
COP9 signalosome complex subunit 5	2	1	3
meiotic recombination protein SPO11	2	0	2
glutamine dependent carbamoyl-phosphate synthase	2	0	2
dihydroorotase	2	1	3
Soluble NSF attachment protein, SNAP (paraflagelar rod component)	2	0	2
ribosomal RNA processing protein 41B	2	0	2
cytochrome b-domain protein	2	0	2
exportin-T	2	0	2
TFIIF-stimulated CTD phosphatase	2	0	2
Capping enzyme RNA triphosphatase 1	2	0	2
succinyl-CoA synthetase alpha subunit	2	0	2
COP9 signalosome complex subunit 2	2	0	2
pumilio/PUF RNA binding protein 8	2	0	2
Cleft lip and palate transmembrane protein 1 (CLPTM1)	2	0	2
ascorbate peroxidase	2	0	2
PrimPol-like protein 2	2	0	2
malate dehydrogenase	2	0	2
mitochondrial malate dehydrogenase	2	0	2
lysosomal alpha-mannosidase precursor	2	0	2
intraflagellar transport protein 81	2	0	2
Vacuolar fusion protein MON1 homolog A	2	0	2
eukaryotic translation initiation factor 5	2	0	2
RNA polymerase IIA largest subunit	2	4	6
Conserved oligomeric Golgi complex subunit 6	2	0	2
ribosomal protein S25	2	2	4
3-methylcrotonoyl-CoA carboxylase beta subunit	2	0	2
nucleoside transporter-like	2	0	2
tatD related deoxyribonuclease	2	0	2
ATP-binding cassette transporter ABCA1	2	0	2
eukaryotic release factor 3	2	0	2
Lanosterol 14-alpha demethylase	2	0	2
palmitoyl acyltransferase 7	2	0	2
protein transport protein SEC61 subunit alpha	2	0	2
40S ribosomal protein S5	2	0	2
anion-transporting ATPase-like	2	0	2
ubiquinol-cytochrome c reductase	2	0	2
cardiolipin synthetase	2	0	2
ubiquitin	2	0	2
Silent information regulator 2 related protein 3	2	0	2
multidrug resistance-associated protein	2	2	4
Eukaryotic translation initiation factor 2-alpha kinase 2	2	0	2
8-oxoguanine DNA glycosylase	2	0	2
dolichyl-P-Man:GDP-Man1GlcNAc2-PP-dolichyl alpha-1,3-mannosyltransferase	2	0	2
Parkin coregulated gene protein homolog	2	0	2
Calpain-like protein 2	2	0	2
protoheme IX farnesyltransferase	2	0	2
exosome component CSL4	2	0	2
Meckel syndrome type 1 protein	2	0	2
succinate dehydrogenase iron-sulfur subunit	2	0	2
Ran-binding protein	2	0	2
DNA polymerase theta (helicase domain only)	2	0	2
arginine N-methyltransferase, type I	2	0	2
DNA topoisomerase IA	2	0	2
helicase-like protein	2	0	2
peptide methionine sulfoxide reductase	2	0	2
proteasome regulatory non-ATPase subunit	2	0	2
RNA-editing complex protein	2	0	2
lipoate-protein ligase	2	0	2
cation-transporting ATPase	2	0	2
Oxidoreductase HTATIP2	2	0	2
DNA repair and recombination helicase protein PIF7	2	0	2
MIP18 family protein	2	0	2
ras-related protein RAB1A	2	0	2
protein tyrosine phosphatase-like protein	2	0	2
cysteine synthase	2	0	2
Charged multivesicular body protein 1	2	0	2
mitochondrial phosphate transporter	2	0	2
small nuclear ribonucleoprotein Sm-F	2	0	2
Co-chaperone protein P23	2	0	2
Protein CLEC16A homolog	2	0	2
phosphatidylserine decarboxylase	2	0	2
Histone-lysine N-methyltransferase 2C	2	0	2
60Kd inner membrane protein	2	0	2
60S ribosomal protein L13	2	0	2
2OG-Fe(II) oxygenase superfamily	2	0	2
Kinesin-13 4	2	0	2
chaperonin/T-complex protein 1 gamma subunit	2	0	2
S-adenosyl-methyltransferase mraW-like protein	2	0	2
coronin	2	0	2
cytosolic leucyl aminopeptidase	2	0	2
ammonium transporter	2	0	2
cysteine proteinase	2	0	2
tRNA-Trp	2	0	2
palmitoyl acyltransferase 8	2	0	2
mismatch repair protein MLH1	2	0	2
succinate dehydrogenase subunit	2	1	3
intraflagellar transport protein 88	2	0	2
guide RNA-binding protein of 21 kDa	2	0	2
Emopamil binding protein	2	0	2
vesicular-fusion ATPase-like protein	2	0	2
cysteine desulfurase	2	0	2
vesicular transport protein (CDC48 homologue)	2	0	2
5'-3' exoribonuclease 2	2	0	2
isovaleryl-coA dehydrogenase	2	0	2
ribosomal protein S10p/S20	2	2	4
P27 protein	2	0	2
mercaptopyruvate sulfurtransferase	2	0	2
WD repeat-containing protein wdr-5.2	2	0	2
cis-prenyltransferase	2	0	2
kinetoplastid kinetochore protein 6	2	0	2
Mitochondrial SSU ribosomal protein 29	2	0	2
PITH domain-containing protein	2	0	2
translation initiation factor EIF-2b alpha subunit	2	0	2
Calcyphosin-like protein	2	0	2
major vault protein	2	0	2
alpha-adaptin-like protein	2	2	4
glycine dehydrogenase	2	0	2
Probable GTP-binding protein EngB	2	0	2
3'a2rel-related protein	2	0	2
guide RNA associated protein, GAP2	2	0	2
proteasome regulatory ATPase subunit 5	2	0	2
endoplasmatic reticulum retrieval protein	2	0	2
proteasome regulatory ATPase subunit 1	2	0	2
pyrroline-5-carboxylate reductase	2	0	2
glycogen synthase kinase-3 alpha	2	0	2
pumilio/PUF RNA binding protein 5	2	0	2
proteasome beta 6 subunit	2	0	2
tyrosyl-tRNA synthetase	2	0	2
serine hydroxymethyltransferase	2	0	2
phosphatidylserine synthase	2	0	2
Bifunctional NAD(P)H-hydrate repair enzyme	2	0	2
Enriched in surface-labeled proteome protein 15	2	0	2
GMP synthetase	2	0	2
TcMUC	2	905	907
DNA-directed RNA polymerase II subunit 2	2	0	2
cAMP response protein 1	2	0	2
pumilio/PUF RNA binding protein 1	2	0	2
N-acetylglucosamine-6-phosphate deacetylase-like protein	2	0	2
LEM3 (ligand-effect modulator 3) family / CDC50 family	1	0	1
Deubiquitinase DESI2	1	0	1
Heat shock protein 67Bb	1	0	1
Protein NLRC3	1	1	2
J-binding protein	1	0	1
Thiosulfate sulfurtransferase/rhodanese-like domain-containing protein 3	1	0	1
F-box/kelch-repeat protein At1g51550	1	0	1
Dual specificity protein phosphatase 12	1	0	1
Intraflagellar transport protein 25	1	0	1
MSP (Major sperm protein) domain containing protein	1	0	1
Triglyceride lipase	1	0	1
GUP1	1	0	1
RNA-binding protein 4	1	0	1
actin-related protein 2	1	0	1
Cytochrome c oxidase assembly protein COX19	1	0	1
Microtubule Associated kinase (CAP-Gly domain)	1	0	1
Vacuolar protein sorting-associated protein 53 A	1	0	1
signal recognition particle protein	1	0	1
SNARE protein	1	0	1
Vacuolar protein-sorting-associated protein 36	1	0	1
Ankyrin repeats (3 copies)	1	0	1
Arginine-hydroxylase NDUFAF5, mitochondrial	1	0	1
Probable ATP-dependent RNA helicase DHX35	1	0	1
CYTH domain containing protein	1	0	1
tubulin binding cofactor c	1	0	1
Leucine-rich repeat-containing protein 56	1	0	1
Predicted coiled-coil domain-containing protein (DUF2360)	1	0	1
centrosomal protein of 104 kDa	1	0	1
polyprenyl synthase	1	0	1
Mitochondrial ADP/ATP carrier protein 5	1	0	1
multiprotein-bridging factor 1	1	0	1
mitogen-activated protein kinase 9	1	0	1
metallo-peptidase, Clan MG, Family M24	1	2	3
mitogen-activated protein kinase kinase kinase	1	0	1
MORN repeat-containing protein 3	1	0	1
Protein SEY1 homolog	1	0	1
B9 domain-containing protein 1	1	0	1
FACT complex subunit ssrp1-B	1	0	1
U3 small nucleolar RNA-associated protein 14 homolog A	1	0	1
NADH-ubiquinone oxidoreductase complex I subunit,FT	1	0	1
Transmembrane and coiled-coil domain-containing protein 4	1	0	1
Protein MAM3	1	0	1
lipase domain protein	1	0	1
Activator of 90 kDa heat shock protein ATPase homolog 1	1	0	1
ATP synthase mitochondrial F1 complex assembly factor 2	1	0	1
GPI-anchor transamidase subunit 8 (GPI8)	1	0	1
Protein XRP2	1	0	1
translation elongation factor EF-2	1	0	1
TLP18.3, Psb32 and MOLO-1 founding proteins of phosphatase	1	0	1
Serine/threonine-protein kinase pakF	1	0	1
Ring finger domain/Zn-finger in ubiquitin-hydrolases and other protein	1	0	1
pre-mRNA processing factor 3 (PRP3)	1	0	1
tricarboxylate carrier	1	0	1
calcium motive p-type ATPase	1	0	1
60S ribosomal protein L5	1	4	5
COP-coated vesicle membrane protein gp25L precursor	1	0	1
Fumarylacetoacetate (FAA) hydrolase family	1	0	1
Nop53 (60S ribosomal biogenesis)	1	0	1
General vesicular transport factor p115	1	0	1
truD	1	0	1
Heat shock factor-binding protein 1	1	0	1
Microtubule-associated protein Bicaudal-D	1	0	1
P-loop containing Nucleoside Triphosphate Hydrolase domain containing protein	1	0	1
aminotransferase	1	0	1
RNA polymerase-associated protein LEO1	1	0	1
poly(ADP-ribose) glycohydrolase	1	0	1
dolichol kinase	1	0	1
nucleic acid binding protein,predicted zinc-finger protein	1	0	1
methionyl-tRNA formyltransferase	1	0	1
Importin subunit beta-3	1	0	1
RNA-binding protein,	1	0	1
phosphatidylinositol 3-kinase catalytic subunit	1	0	1
Phosphopantetheine adenylyltransferase	1	0	1
Cilia- and flagella-associated protein 100	1	0	1
SLC30A6	1	0	1
rab11B GTPase,	1	0	1
pumilio/PUF RNA binding protein 7	1	0	1
zinc-finger protein 2	1	0	1
Serine/threonine-protein phosphatase 2A 55 kDa regulatory subunit B delta isoform	1	0	1
DNA repair and recombination helicase protein PIF4	1	0	1
Probable ADP-ribosylation factor GTPase-activating protein AGD5	1	0	1
phosphatidylinositol 3-related kinase	1	0	1
DNA-dependent metalloprotease WSS1	1	0	1
Phosphatidylinositol/phosphatidylcholine transfer protein SFH14	1	0	1
SEC14-like protein 5	1	0	1
Protein Rf1, mitochondrial	1	0	1
BCL-6 corepressor	1	0	1
ATP-binding cassette sub-family A member 17	1	0	1
MAF-like septum formation protein	1	0	1
Staphylococcal nuclease domain-containing protein 1	1	0	1
Probable protein phosphatase methylesterase 1	1	0	1
RIC1	1	0	1
cyclin 9	1	0	1
Outer row dynein-assembly protein 7	1	0	1
Pab1p-dependent poly(A) ribonuclease subunit	1	0	1
U3 small nucleolar ribonucleoprotein protein IMP3	1	0	1
Uncharacterized protein R166.3	1	0	1
Nucleoporin SEH1-A	1	0	1
Sulfite exporter TauE/SafE family protein 3	1	0	1
profilin	1	0	1
MFS transporter	1	0	1
TLD domain protein, conserved	1	0	1
GPI inositol deacylase 2	1	0	1
Uncharacterized protein YwhH	1	0	1
Tubulin-specific chaperone E	1	0	1
CTD nuclear envelope phosphatase 1A	1	0	1
Vesicle transport protein SFT2A	1	0	1
radial spoke protein RSP10	1	0	1
notchless homolog	1	0	1
C-8 sterol isomerase-like protein	1	0	1
VIT family	1	0	1
short-chain dehydrogenase/reductase	1	0	1
mitochondrial import receptor subunit	1	0	1
subtilisin-like serine peptidase	1	0	1
Zn-finger protein	1	0	1
Pentatricopeptide repeat-containing protein	1	0	1
RNA editing ligase	1	0	1
tRNA (Uracil-5-)-methyltransferase	1	0	1
soluble N-ethylmaleimide sensitive factor (NSF) attachment protein	1	0	1
Peptidase C50 separase	1	0	1
translation initiation factor 2 subunit	1	0	1
Protein IMPACT homolog	1	0	1
tubulin delta chain	1	0	1
Cilia- and flagella-associated protein 58	1	2	3
Gamma carbonic anhydrase 3, mitochondrial	1	0	1
Casein kinase II subunit beta	1	0	1
TOM1-like protein 9	1	0	1
Pre-mRNA-splicing factor CWC22	1	0	1
RNA polymerase-associated protein CDC73	1	0	1
Enoyl-CoA hydratase/isomerase family	1	0	1
Tripartite attachment complex protein 65	1	0	1
DNA polymerase delta catalytic subunit	1	0	1
transcription activator	1	0	1
Autophagy-related protein 18	1	1	2
RAB-interacting protein	1	0	1
Major facilitator superfamily domain-containing protein 6-B	1	0	1
pumilio/PUF RNA binding protein 6	1	0	1
Uncharacterized 21 kDa protein in aldolase locus	1	0	1
Uncharacterized 22 kDa protein in aldolase locus	1	0	1
Uncharacterized 25.6 kDa protein in aldolase locus	1	0	1
Eukaryotic translation initiation factor 6 (eIF- 6)	1	0	1
DNA repair and transcription factor protein	1	2	3
ribosomal protein S15	1	0	1
Midasin	1	0	1
Enkuring domain-containig protein	1	0	1
Leucine Rich Repeat	1	0	1
SSU ribosomal protein, mitochondrial	1	0	1
Tubulin/FtsZ family	1	0	1
vesicular-fusion protein nsf	1	0	1
electron transport protein SCO1/2	1	0	1
PIN domain containing protein	1	0	1
Replication Factor C Subunit 1-related protein	1	0	1
MORN repeat-containing protein	1	0	1
Regulatory-associated protein of mTOR	1	0	1
18S ribosomal RNA	1	0	1
conserved hypothetical protein,zinc finger protein	1	0	1
ribonucleoside-diphosphate reductase large chain	1	0	1
Mitochondrial import receptor subunit ATOM46	1	0	1
proteasome regulatory non-ATP-ase subunit 2	1	0	1
Replication factor A protein 1	1	0	1
D123	1	0	1
DPCD protein family	1	0	1
DNA-dependent RNA polymerases	1	0	1
tRNA threonylcarbamoyl adenosine modification protein, Sua5/YciO/YrdC/YwlC family	1	0	1
Centrosomal protein of 76 kDa	1	0	1
cytochrome c oxidase subunit VI	1	0	1
ATP-dependent RNA helicase SUB2	1	0	1
Sec8 exocyst complex component specific domain containing protein	1	0	1
Flagellum attachment zone protein 6	1	0	1
epsilon tubulin	1	0	1
Programmed cell death protein 2, C-terminal domain containing protein	1	0	1
methionyl-tRNA synthetase	1	0	1
proteasome regulatory non-ATP-ase subunit 5	1	0	1
60S ribosomal protein L36	1	1	2
Calmodulin-like protein 11	1	0	1
histone deacetylase 1	1	0	1
phosphoglucomutase	1	0	1
DNA polymerase eta	1	0	1
Leucine Rich repeat	1	0	1
Flagellar radial spoke protein 4/6	1	0	1
CTU2	1	0	1
Sporulation protein RMD1	1	0	1
Abhydrolase domain-containing protein IMO32	1	0	1
adenylosuccinate synthetase	1	0	1
Thiamin pyrophosphokinase 1	1	0	1
aminopeptidase	1	2	3
DNA/RNA non-specific endonuclease protein-like	1	0	1
Vacuolar protein sorting-associated protein 54, chloroplastic	1	0	1
Sucrase/ferredoxin-like	1	0	1
Kelch repeat-containing protein 2	1	0	1
Cytoplasmic tRNA 2-thiolation protein 1	1	0	1
ABC1 family protein YPL109C, mitochondrial	1	0	1
Ubiquitin thioesterase OTU1	1	0	1
Basal body-orientation factor 1	1	0	1
Flagellum attachment zone protein 5	1	0	1
Haloacid dehalogenase-like hydrolase	1	0	1
flagellum targeting protein kharon1	1	0	1
Gcd10p family	1	0	1
Mechanosensitive ion channel MscS	1	0	1
phosphoprotein lepp12	1	0	1
DCN1-like protein 2	1	0	1
FAD dependent oxidoreductase	1	0	1
Cyclin 12, L-type	1	0	1
isoleucil-tRNA synthetase	1	0	1
beta adaptin	1	0	1
adenylyl cyclase-associated protein	1	0	1
adiponectin receptor protein 1	1	0	1
SEP domain/UBX domain containing protein	1	0	1
8-demethyl-8-(2,3-dimethoxy-alpha-L-rhamnosyl)-tetracenomycin-C 4'-O-methyltransferase	1	0	1
branch point binding protein	1	0	1
selenophosphate synthetase	1	0	1
mitochondrial chaperone BCS1	1	0	1
NADH dehydrogenase	1	0	1
oxidoreductase	1	8	9
Leucine-rich repeat-containing protein 74A	1	0	1
Pre-mRNA-splicing factor cwf4	1	0	1
ADP-ribosylation factor family	1	1	2
trypanothione synthetase-like protein	1	0	1
N-lysine methyltransferase SETD6	1	0	1
conserved hypothetical protein,predicted C2 domain protein	1	0	1
19S proteasome regulatory subunit	1	0	1
alternative oxidase	1	0	1
gamma-tubulin complex component 2	1	0	1
asparaginase	1	0	1
mitochondrial intermediate peptidase	1	0	1
Mitochondrial N(5)-glutamine methyltransferase MTQ1	1	0	1
UPF0769 protein C21orf59 homolog B	1	0	1
60S ribosomal protein L18	1	0	1
ABC1 protein	1	0	1
Peregrin	1	0	1
Predicted membrane protein	1	0	1
Inosine triphosphate pyrophosphatase 2	1	0	1
Feruloyl esterase B	1	0	1
Vacuolar protein sorting-associated protein 9A	1	0	1
WD repeat-containing protein 55	1	0	1
Phosphatidylinositol N-acetylglucosaminyltransferase subunit P	1	0	1
Pre-mRNA-splicing factor prp5	1	0	1
Putative adenylate cyclase regulatory protein	1	1	2
Sugar efflux transporter for intercellular exchange	1	0	1
Anaphase-promoting complex subunit 3	1	0	1
structural maintenance of chromosome 3	1	0	1
microtubule-associated protein	1	0	1
disulfide isomerase	1	0	1
Vegetative incompatibility protein HET-E-1	1	0	1
JmjC domain-containing protein E	1	0	1
Dynein assembly factor 1, axonemal homolog	1	0	1
tRNA pseudouridine(31) synthase	1	0	1
dynein arm light chain	1	3	4
telomerase component	1	0	1
nicalin	1	0	1
Meiotic cell cortex C-terminal pleckstrin homology	1	0	1
Protein ApaG	1	0	1
sphingosine kinase A, B	1	0	1
Qc-SNARE protein	1	0	1
ER membrane protein complex subunit 7	1	0	1
NLR family CARD domain-containing protein 3	1	1	2
GPN-loop GTPase 2	1	0	1
pseudouridylate synthase I	1	0	1
Vacuolar protein sorting-associated protein 52 A	1	0	1
Pre-mRNA cleavage factor Im 25 kDa subunit 2	1	0	1
Mini-chromosome maintenance complex-binding protein	1	0	1
TRPL translocation defect protein 14	1	0	1
protein phosphatase inhibitor	1	0	1
Serine/threonine-protein phosphatase 5	1	0	1
Protein sel-1 homolog 2	1	0	1
pitrilysin-like metalloprotease	1	0	1
Isy1 splicing protein-like protein	1	0	1
serine peptidase	1	0	1
Archaic translocase of outer membrane 11 kDa subunit	1	0	1
Histone-lysine N-methyltransferase ASHR1	1	0	1
Leucine-rich repeat - CC (cysteine-containing) subfamily	1	0	1
Ubiquitin-like modifier-activating enzyme ATG7	1	0	1
RNA-splicing ligase RtcB	1	0	1
Coiled-coil domain-containing protein 40 homolog	1	0	1
intraflagellar transport protein 57/55	1	0	1
protein phosphatase 2A regulatory subunit	1	1	2
sterol C-24 reductase	1	0	1
Tetratricopeptide repeat protein 4	1	0	1
Protein NRT1/ PTR FAMILY 8.1	1	0	1
Gastrulation defective protein 1 homolog	1	0	1
G1 cyclin CycE4	1	0	1
nicotinate phosphoribosyltransferase	1	0	1
plasma membrane Ca2+ ATPase	1	3	4
protein prenyltransferase	1	0	1
serine/cysteine trypsin-like peptidase	1	0	1
ARF-like 2 binding protein BART	1	0	1
Putative vacuolar protein sorting-associated protein 13A	1	0	1
kelch motif containing protein,	1	0	1
clathrin heavy chain	1	0	1
poly-zinc finger protein 2	1	0	1
universal minicircle sequence binding protein	1	0	1
universal minicircle sequence binding protein 1	1	0	1
proteasome subunit beta type-5	1	0	1
tRNA pseudouridine synthase A	1	0	1
Mitochondrial inner membrane protease ATP23	1	0	1
phosphatidylinositol N-acetylglucosaminyltransferase subunit C	1	0	1
neurobeachin/beige protein	1	0	1
5'-3' exoribonuclease D	1	0	1
Protein N-terminal glutamine amidohydrolase	1	0	1
Ribosomal protein S5, C-terminal domain containing protein	1	0	1
Major vault protein	1	1	2
Nucleolar complex-associated protein 3	1	0	1
endochitinase	1	0	1
kinetoplastid kinetochore protein 1	1	0	1
T-lymphocyte triggering factor	1	0	1
nuclear movement protein	1	0	1
CDC16	1	0	1
Protein DJ-1 homolog B	1	0	1
Protein aardvark	1	0	1
Alpha N-terminal protein methyltransferase 1	1	0	1
Protein F37C4.5	1	0	1
Autophagy protein 5	1	0	1
Succinate dehydrogenase assembly factor 2, mitochondrial	1	0	1
ER membrane protein complex subunit 4	1	0	1
MA3 domain containing protein	1	0	1
RNA decapping enzyme	1	0	1
small nuclear ribonucleoprotein Sm-E	1	0	1
calcium-binding protein	1	0	1
pyridoxal kinase	1	0	1
RNA pseudouridylate synthase domain-containing protein 1	1	0	1
ATPase family associated with various cellular activities (AAA)	1	0	1
CRAL/TRIO, N-terminal domain/CRAL/TRIO domain containing protein	1	0	1
Chaperone protein ClpB	1	0	1
Adenylate kinase, nuclear	1	0	1
Zinc finger protein 277	1	0	1
cyclosome subunit	1	0	1
intraflagellar transport (IFT) protein	1	0	1
mannosyltransferase	1	0	1
ferric reductase transmembrane protein	1	2	3
Coiled-coil domain-containing protein 25	1	0	1
NUDIX hydrolase domain-like domain-containing protein	1	0	1
zinc finger protein ZFP1	1	0	1
tRNA modification enzyme	1	0	1
phospholipid-translocating P-type ATPase (flippase)	1	0	1
ATP-dependent DEAD/H DNA helicase recQ family	1	0	1
sphingosine 1-phosphate lyase	1	0	1
AP-3 complex subunit mu	1	0	1
ATP-dependent RNA and DNA helicase, mitochondrial	1	0	1
NADPH-dependent FMN/FAD containing oxidoreductase	1	0	1
eukaryotic translation initiation factor 3 subunit g	1	0	1
GPI transamidase subunit 16	1	0	1
Ubiquitin-related modifier 1	1	0	1
phosphatidylinositol phosphate kinase alpha	1	0	1
RING finger protein ETP1	1	0	1
Endoribonuclease YbeY	1	0	1
cleavage and polyadenylation specificity factor subunit	1	0	1
ZFP family member	1	0	1
patatin-like phospholipase	1	0	1
beta-fructofuranosidase-like protein	1	0	1
V-type ATPase, A subunit	1	0	1
ribosomal protein L13	1	0	1
serine-palmitoyl-CoA transferase	1	0	1
phosphomannomutase-like protein	1	0	1
ribosomal protein L14	1	0	1
Tetratricopeptide repeat protein 1	1	0	1
expression site-associated gene (ESAG) protein	1	0	1
Peptidase family C78	1	0	1
protein phosphatase 4 catalytic subunit	1	2	3
DCN1-like protein	1	0	1
snoRNP protein GAR1	1	0	1
palmitoyl acyltransferase 9	1	1	2
Alkylated DNA repair protein (alkB homolog)	1	0	1
coatomer alpha subunit	1	0	1
quinonoid dihydropteridine reductase	1	0	1
proteasome beta 7 subunit	1	0	1
Enkurin	1	0	1
Histone-binding protein MSI1	1	0	1
Methyltransferase-like protein 17, mitochondrial	1	0	1
SWI/SNF-related matrix-associated actin-dependent regulator of chromatin subfamily A-like protein	1	0	1
Kinesin-13 3	1	0	1
myo-inositol/proton symporter (MIT)	1	0	1
Eukaryotic translation initiation factor 1	1	0	1
RNA-binding protein 38	1	0	1
glycogenin glucosyltransferase	1	0	1
UPF0598 protein F59C6.12	1	0	1
WASH complex subunit 4	1	0	1
glyceraldehyde-3-phosphate dehydrogenase	1	1	2
RNA editing complex protein MP46	1	1	2
Probable DNA-directed RNA polymerase III subunit rpc6	1	0	1
EI24	1	0	1
tryparedoxin 2	1	0	1
Hercynine oxygenase	1	0	1
ABC transporter-like protein	1	0	1
LETM1 and EF-hand domain-containing protein 1	1	0	1
intraflagellar transport protein 27	1	1	2
tryptophanyl-tRNA synthetase	1	17	18
3,2-trans-enoyl-CoA isomerase, mitochondrial precursor	1	1	2
glycosomal transporter (GAT3)	1	0	1
Vasohibin	1	0	1
ribosome production factor 1	1	0	1
ribokinase	1	0	1
MP44	1	0	1
Cullin-associated NEDD8-dissociated protein 1	1	0	1
cyclophilin a	1	0	1
Pleckstrin homology domain	1	0	1
Prefoldin subunit 4	1	0	1
epsin	1	0	1
Regulatory-associated protein of TOR1	1	0	1
Kringle domain/Chitobiase/beta-hexosaminidase C-terminal domain containing protein	1	0	1
COP9 signalosome complex subunit 7b	1	0	1
WD repeat-containing protein 74	1	0	1
UPF0602 protein C4orf47 homolog	1	0	1
Vacuolar transporter chaperone 4	1	0	1
cdc2-related kinase 12	1	0	1
predicted Zinc finger, C3HC4 type (RING finger) protein	1	0	1
DNA photolyase	1	0	1
kinetoplastid kinetochore protein 10	1	0	1
kinetoplastid kinetochore protein 19	1	0	1
Derlin-2	1	0	1
RhoGEF domain/PH domain containing protein	1	0	1
Uncharacterized protein DDB G0273453/DDB G0273565	1	0	1
Exportin-7-A	1	0	1
Zinc finger, C3HC4 type (RING finger)	1	1	2
Probable E3 ubiquitin-protein ligase LUL2	1	0	1
vacuolar type h+ ATPase subunit	1	2	3
mitogen-activated protein kinase 3	1	0	1
Uncharacterized protein PB7E8.02	1	1	2
Mucin-1	1	0	1
Dos2-interacting transcription regulator of RNA-Pol-II	1	0	1
Flagellum attachment zone protein 12	1	0	1
Frag1/DRAM/Sfk1 family	1	0	1
Tubulin--tyrosine ligase-like protein 12	1	0	1
Large subunit ribosomal RNA	1	0	1
inner dynein arm I1 intermediate chain, axonemal	1	0	1
IQ and ubiquitin-like domain-containing protein	1	0	1
farnesyl pyrophosphate synthase	1	0	1
Intraflagellar transport protein 74 homolog	1	0	1
mak-16-like RNA binding protein	1	0	1
p22 protein precursor (Mitochondrial glycoprotein)	1	0	1
2-oxoisovalerate dehydrogenase beta subunit, mitochondrial precursor	1	1	2
zf-ring 2 domain containing protein	1	0	1
Small subunit processome component 20 homolog	1	0	1
nuclear transmembrane protein	1	0	1
cell cycle sequence binding phosphoprotein (RBP33)	1	1	2
palmitoyl acyltransferase 1	1	0	1
DENN (AEX-3) domain containing protein	1	0	1
WAHD domain of WASH complex	1	0	1
nascent polypeptide associated complex subunit	1	0	1
Pescadillo homolog	1	0	1
Peptide deformylase 2	1	0	1
tyrosine phospatase-like protein	1	0	1
rhomboid-like protein	1	1	2
E3 ubiquitin-protein ligase RING1-like	1	0	1
Double RNA binding domain protein 3	1	0	1
E3 ubiquitin-protein ligase ZSWIM2	1	0	1
SET domain and MYND-type zinc finger protein 6	1	0	1
Protein ILITYHIA	1	0	1
dolichyl-P-Man:GDP-ManGlcNAc2-PP-dolichyl beta-1,4-mannosyltransferase	1	0	1
actin-related protein 2/3 complex subunit 1	1	0	1
mannosyltransferase-II	1	0	1
UTP-glucose-1-phosphate uridylyltransferase 2	1	0	1
Outer arm dynein light chain 7	1	0	1
phoD	1	0	1
5-oxoprolinase	1	0	1
vacuolar protein sorting complex subunit	1	0	1
Zinc finger, C3HC4 type (RING finger) containing protein	1	2	3
FYVE zinc-finger	1	0	1
condensin subunit 1	1	0	1
divalent cation transporter	1	0	1
presenilin-like aspartic peptidase	1	0	1
phosphomevalonate kinase protein	1	0	1
proliferative cell nuclear antigen (PCNA)	1	0	1
ERAD-associated E3 ubiquitin-protein ligase HRD1	1	0	1
Transmembrane protein 164 homolog	1	0	1
nucleolar RNA binding protein	1	0	1
actin-related protein 3	1	0	1
Eukaryotic translation initiation factor 4 gamma 2	1	0	1
mitochondrial DNA topoisomerase II	1	0	1
magnesium and cobalt transport protein	1	0	1
Ubiquitin-fold modifier-conjugating enzyme 1	1	0	1
inositol/phosphatidylinositol phosphatase	1	0	1
solanesyl-diphosphate synthase	1	0	1
succinate dehydrogenase	1	0	1
E1-like ubiquitin-activating enzyme	1	0	1
ERV/ALR sulfhydryl oxidase domain-containing protein	1	0	1
Alanyl-tRNA editing protein Aarsd1-B	1	0	1
flavoprotein monooxygenase	1	0	1
Amastin surface glycoprotein	1	0	1
Cilia- and flagella-associated protein 52	1	0	1
Peptidyl-tRNA hydrolase 2, mitochondrial	1	0	1
2,4-dienoyl-coa reductase-like protein	1	0	1
glucosamine-fructose-6-phosphate aminotransferase	1	0	1
cell cycle associated protein MOB1	1	0	1
Lariat debranching enzyme, C-terminal domain containing protein	1	0	1
Tetratricopeptide repeat protein 27 homolog	1	0	1
Nicotinamide/nicotinic acid mononucleotide adenylyltransferase	1	0	1
UPF0160 protein C27H6.8	1	0	1
Protein SDA1 homolog	1	0	1
Acyl-lipid (8-3)-desaturase	1	0	1
Protein OSCP1	1	0	1
Putative uridine kinase C227.14	1	0	1
UDP-sugar pyrophosphorylase	1	0	1
NAA35	1	0	1
3'5'-cyclic nucleotide phosphodiesterase	1	0	1
RNA editing 3' terminal uridylyl transferase 1	1	2	3
50S ribosomal protein L16	1	0	1
mitochondrial DNA polymerase I protein C	1	0	1
glutathione synthetase	1	0	1
Coiled-coil domain-containing protein 113	1	0	1
50S ribosomal protein L21	1	0	1
guanin nucleotide-binding protein	1	0	1
Nuclear migration protein nudC	1	0	1
F-box domain containing protein	1	0	1
U3 small nucleolar RNA-associated protein 25	1	0	1
inositol polyphosphate kinase-like protein	1	0	1
Uncharacterized protein C57A10.07	1	0	1
cytochrome b5-dependent oleate desaturase	1	1	2
Nop14-like family	1	0	1
Adenosine 3'-phospho 5'-phosphosulfate transporter 2	1	0	1
Diphthine methyltransferase	1	0	1
Hsp70-Hsp90 organizing protein 2	1	0	1
Kinetoplastid RNA editing protein 1	1	0	1
paralyzed flagella protein 20	1	0	1
tubulin-specific chaperone	1	0	1
glycogen synthase kinase 3	1	0	1
Flagellum attachment zone protein 9	1	0	1
Hsp70 protein	1	0	1
vacuolar protein sorting-associated protein 26	1	0	1
Peptidyl-tRNA hydrolase	1	0	1
heat-shock protein hsp70	1	2	3
Probable UDP-N-acetylglucosamine--peptide N-acetylglucosaminyltransferase SEC	1	0	1
CBS domain containing protein	1	0	1
tRNA methyltransferase 10 homolog A	1	0	1
homoserine kinase	1	0	1
Zinc finger CCCH domain-containing protein 47	1	0	1
serine/arginine-rich protein specific kinase SRPK	1	0	1
Component of motile flagella protein 46	1	0	1
ribosomal protein L15	1	1	2
V-type ATPase, C subunit	1	0	1
TFIIH basal transcription factor complex helicase XPB subunit	1	0	1
60S ribosomal protein L8	1	3	4
AUT2/APG4/ATG4 cysteine peptidase	1	1	2
Unconventional myosin	1	2	3
Probable importin subunit beta-4	1	0	1
WDR82	1	0	1
SHQ1 protein	1	0	1
Transmembrane protein 18	1	0	1
Telomerase Cajal body protein 1	1	0	1
MYND finger containing protein	1	0	1
Pseudouridylate synthase 7 homolog-like protein	1	0	1
dihydrolipoyl dehydrogenase	1	0	1
Conserved oligomeric Golgi complex subunit 5	1	0	1
DNA-directed RNA polymerases I, II, and III subunit RPABC2	1	0	1
DNA replication licensing factor MCM7	1	0	1
SNAP protein	1	0	1
TFIIH basal transcription factor subunit	1	2	3
HSPBP1	1	0	1
Calmodulin	1	0	1
TPR repeat/SET domain containing protein	1	0	1
Synaptojanin	1	0	1
Protein PIEZO homolog	1	0	1
Vacuolar protein sorting-associated protein 22 homolog 1	1	0	1
D-isomer specific 2-hydroxyacid dehydrogenase-protein	1	0	1
Maestro heat-like repeat-containing protein family member 1	1	0	1
Flagellum attachment zone protein 14	1	0	1
3-methylcrotonyl-CoA carboxylase	1	0	1
Protein YIPF1 homolog	1	0	1
Histone-lysine N-methyltransferase setd3	1	0	1
spliceosome-associated protein	1	0	1
Bardet-Biedl syndrome 2 protein	1	0	1
nitrate reductase	1	0	1
ribosome biogenesis regulatory protein (RRS1)	1	0	1
histidyl-tRNA synthetase	1	0	1
Diphthamide biosynthesis protein 3	1	0	1
CDP-diacylglycerol--inositol 3-phosphatidyltransferase	1	0	1
methylthioadenosine phosphorylase	1	0	1
mitochondrial glycoprotein-like protein	1	0	1
SNARE associated Golgi protein	1	0	1
integral membrane protein conserved region (DUF2404)	1	0	1
Bardet-Biedl syndrome 5 protein	1	0	1
cytochrome oxidase subunit IV	1	0	1
General transcription factor 3C polypeptide 3	1	0	1
cysteine peptidase	1	17	18
small nuclear RNA (snRNA) U2	1	4	5
exonuclease	1	4	5
Surp module	1	0	1
Present in the outer mitochondrial membrane proteome 23	1	0	1
TAP42-like family	1	0	1
alpha-tubulin N-acetyltransferase	1	1	2
cytochrome oxidase subunit VII	1	1	2
SPA/DENN domain containing protein	1	0	1
ribosomal RNA assembly protein	1	0	1
DUF21 domain-containing protein At4g14230	1	0	1
Ubiquitin carboxyl-terminal hydrolase MINDY-1	1	0	1
FK506-binding protein 5	1	0	1
T-complex protein 11	1	0	1
u6 snrna-associated sm-like protein lsm3	1	0	1
Conserved oligomeric Golgi complex subunit 4	1	0	1
Surp module,	1	0	1
Vacuolar protein sorting-associated protein VTA1 homolog	1	0	1
S-adenosyl-L-methionine-dependent tRNA 4-demethylwyosine synthase	1	0	1
Flavin-binding monooxygenase-like	1	0	1
zinc-finger (CCCH type) protein	1	0	1
RING finger protein B	1	0	1
ribosomal protein L1-like protein	1	0	1
nuclear pore complex protein (NUP155)	1	0	1
Bromodomain factor 1	1	0	1
EVE domain containing protein	1	0	1
Transmembrane protein 65	1	1	2
Thioesterase superfamily	1	0	1
E3 UFM1-protein ligase 1 homolog	1	0	1
Histone-lysine N-methyltransferase ATXR2	1	0	1
ATP synthase OSCP delta subunit-like protein	1	0	1
histidine ammonia-lyase	1	0	1
Transmembrane protein 184 homolog DDB G0279555	1	0	1
2,3-bisphosphoglycerate-independent phosphoglycerate mutase	1	1	2
RNA editing complex protein	1	0	1
Mitochondrial carrier protein	1	0	1
Dynein regulatory complex protein 1	1	0	1
protein-l-isoaspartate o-methyltransferase	1	0	1
Pre-rRNA-processing protein esf1	1	0	1
ubiquitin fusion degradation protein	1	0	1
protein transport protein Sec23A	1	0	1
EF-hand domain-containing protein 1	1	0	1
L1Tc protein	1	15	16
legume-like lectin	1	0	1
Phosphatidylinositol 3-kinase tor1	1	0	1
40S ribosomal protein S12	1	1	2
transmembrane amino acid transporter	1	0	1
Protein X92	1	0	1
WW domain containing protein	1	0	1
NADP-dependent alcohol hydrogenase	1	1	2
glycosyl transferase	1	0	1
(H+)-ATPase G subunit	1	0	1
Tetratricopeptide repeat protein 8	1	0	1
Cilia- and flagella-associated protein 45	1	0	1
Eukaryotic translation initiation factor 4 gamma 5	1	0	1
WD domain, G-beta repeat	1	2	3
Zinc finger C-x8-C-x5-C-x3-H type (and similar)	1	0	1
phosphatidate cytidylyltransferase-like protein	1	0	1
Zinc finger protein, C3H1 type-like	1	0	1
Dynein light chain roadblock-type 1	1	0	1
CNIH	1	0	1
E3 ubiquitin-protein ligase AIRP1	1	0	1
Protein-lysine methyltransferase C42C1.13	1	0	1
TFIIH basal transcription factor complex helicase subunit	1	0	1
Trypanosome basal body component protein	1	0	1
BolA-like protein 3	1	0	1
Protein prenyltransferase alpha subunit repeat-containing protein 1-B (Fragment)	1	0	1
Cyclin-U3-1	1	0	1
Cyclin-U4-1	1	0	1
cell division cycle protein	1	1	2
Exportin-7	1	0	1
Kinesin-13 1	1	1	2
U3 snoRNP-associated protein-like YAOH	1	0	1
Zn-finger in Ran binding protein and others/SPRY domain/HECT-domain (ubiquitin-transferase)	1	0	1
MCM10	1	0	1
Lys-63-specific deubiquitinase BRCC36	1	12	13
reverse transcriptase (RNA-dependent DNA polymerase)	1	22	23
Vesicle-associated membrane protein 7	1	0	1
beta-ketoacyl-ACP reductase	1	0	1
Beige/BEACH domain	1	0	1
ubiquitin activating enzyme	1	3	4
tetratricopeptide repeat protein (TPR)	1	0	1
MRPL47	1	0	1
Putative tRNA pseudouridine synthase Pus10	1	0	1
Ribosome biogenesis protein BOP1 homolog	1	0	1
Optic atrophy 3 protein (OPA3)	1	0	1
Sec20	1	0	1
PA domain containing protein	1	0	1
Exocyst complex component 6	1	0	1
RNA recognition motif. (a.k.a. RRM, RBD, or RNP domain)	1	0	1
Endoplasmic reticulum-Golgi intermediate compartment protein 3	1	1	2
Histone H2B variant V	1	11	12
bromodomain protein	1	0	1
tRNA-dihydrouridine synthase 3	1	0	1
ADG2	1	0	1
ADG1-like protein	1	0	1
Calcium ATPase SERCA-like	1	0	1
Probable serine/threonine-protein kinase abkD	1	0	1
ubiquitin-activating enzyme	1	0	1
Uncharacterized protein DDB G0288155	1	0	1
PIGH	1	0	1
dual-specificity protein phosphatase	1	0	1
phosphoglycerate mutase protein	1	0	1
Meckelin	1	0	1
SIVA1	1	0	1
Eukaryotic translation initiation factor 2A	1	0	1
RING-box protein 1A	1	0	1
Tetraspanin family	1	0	1
cytochrome c oxidase VIII (COX VIII)	1	0	1
small GTP-binding protein RAB6	1	0	1
Oocyte-specific histone RNA stem-loop-binding protein 2	1	0	1
Pre-mRNA-processing factor 17	1	0	1
TPM domain containing protein	1	0	1
KIF-1 binding protein C terminal	1	0	1
eukaryotic translation initiation factor 3 subunit j	1	0	1
Protein CLP1 homolog	1	0	1
Parkin coregulated gene protein homolog (PACRGA)	1	0	1
Peroxisome biogenesis protein 2	1	0	1
palmitoyl acyltransferase 10	1	0	1
Leucine Rich Repeat protein	1	0	1
trifunctional enzyme alpha subunit, mitochondrial precursor-like protein	1	1	2
PTGES2	1	0	1
Cold-inducible RNA-binding protein	1	0	1
eukaryotic translation initiation factor 4 gamma 3	1	0	1
U1 small nuclear ribonucleoprotein	1	0	1
DNA polymerase I alpha catalytic subunit	1	0	1
endoplasmic reticulum oxidoreductin	1	0	1
[truncated: 938 more rows]
