# Supplementary material for: A divide-and-conquer approach to uncover the genomic structure of the highly virulent RA strain of Trypanosoma cruzi
Source: Sci Rep. 2025 Nov 14;15:40000. doi: 10.1038/s41598-025-23742-0 (PMC12618653; doi:10.1038/s41598-025-23742-0)
Supplement: Supplementary file 3 — Supplementary Material 3 [file 41598_2025_23742_MOESM3_ESM.csv]

contig	pbi	pbf	len-region	class	disruptive_subcompartment	conserved hypothetical protein_density	TcMUC_density	MASP_density	TS-GV_density	RHS_density	DGF-1_density	TS-all_density	GP63_density	RHS_density	DGF-1_density	ncRNA_density	transposon_density	Sswitch_density	TS-GII_density	TS-GI_density	TS-GIII_density	TS-GIV_density	TS-GVI_density	TS-GVII_density	TS-GVIII_density	SIRE|RA_density	L1Tc_density	RNase H_density	NARTc|RA_density	VIPER_density	SAP_density
RA_1	1	714301	714301	disruptive	TcMUC-MASP-TSGV	0.30799340894104865	0.5879874170692747	1.161975133732138	0.16799640487693565	0.06999850203205651	0.0	0.25199460731540346	0.08399820243846783	0.06999850203205651	0.0	0.0	0.27999400812822595	0.4619901134115736	0.05599880162564522	0.0	0.0	0.0	0.0	0.02799940081282261	0.0	0.15399670447052433	0.06999850203205651	0.05599880162564522	0.04199910121923391	0.013999700406411304	0.09799790284487912
RA_1	714302	846001	131700	core	core	2.9612756264236904	0.0	0.07593014426727411	0.0	0.07593014426727411	0.0	0.0	0.0	0.07593014426727411	0.0	0.0	0.0	0.07593014426727507	0.0	0.0	0.0	0.0	0.0	0.0	0.0	0.0	0.0	0.0	0.0	0.0	0.0
RA_1	846002	878701	32700	disruptive	RHS-DGF1-TSGII	0.0	0.0	0.0	0.0	0.6116207951070337	0.30581039755351686	0.6116207951070337	0.0	0.6116207951070337	0.30581039755351686	0.3058103975535169	0.0	0.6116207951070329	0.6116207951070337	0.0	0.0	0.0	0.0	0.0	0.0	0.0	0.0	0.0	0.0	0.0	0.0
RA_1	878702	881497	2796	core	core	0.0	0.0	0.0	0.0	0.0	0.0	0.0	0.0	0.0	0.0	0.0	0.0	0.0	0.0	0.0	0.0	0.0	0.0	0.0	0.0	0.0	0.0	0.0	0.0	0.0	0.0
RA_2	1	2401	2401	core	core	0.0	0.0	0.0	0.0	0.0	0.0	0.0	0.0	0.0	0.0	0.0	0.0	0.0	0.0	0.0	0.0	0.0	0.0	0.0	0.0	0.0	0.0	0.0	0.0	0.0	0.0
RA_2	2402	78901	76500	disruptive	RHS-DGF1-TSGII	0.6535947712418301	0.0	0.130718954248366	0.0	0.261437908496732	0.39215686274509803	0.130718954248366	0.0	0.261437908496732	0.39215686274509803	0.392156862745098	0.784313725490196	0.7843137254901968	0.130718954248366	0.0	0.0	0.0	0.0	0.0	0.0	0.6535947712418301	0.0	0.0	0.0	0.130718954248366	0.0
RA_2	78902	213001	134100	core	core	2.6845637583892614	0.0	0.07457121551081282	0.0	0.07457121551081282	0.0	0.0	0.0	0.07457121551081282	0.0	0.0	0.0	0.14914243102162672	0.0	0.0	0.0	0.0	0.0	0.0	0.0	0.0	0.0	0.0	0.0	0.0	0.0
RA_2	213002	867376	654375	disruptive	TcMUC-MASP-TSGV	0.3056351480420248	0.3361986628462273	0.9933142311365807	0.2597898758357211	0.18338108882521492	0.0	0.443170964660936	0.0764087870105062	0.18338108882521492	0.0	0.0	0.3820439350525311	0.4126074498567327	0.0764087870105062	0.0	0.0	0.0	0.0	0.0	0.0	0.2139446036294174	0.06112702960840497	0.06112702960840497	0.0	0.1069723018147087	0.12225405921680994
RA_3	1	88201	88201	disruptive	RHS-DGF1-TSGII	0.22675479869842743	0.0	0.0	0.0	0.5668869967460687	0.3401321980476412	0.22675479869842743	0.0	0.5668869967460687	0.3401321980476412	0.3401321980476413	0.5668869967460686	0.9070191947937101	0.22675479869842743	0.0	0.0	0.0	0.0	0.0	0.0	0.11337739934921372	0.11337739934921372	0.11337739934921372	0.3401321980476412	0.0	0.0
RA_3	88202	114901	26700	core	core	2.247191011235955	0.0	0.0	0.0	0.0	0.0	0.0	0.0	0.0	0.0	0.0	1.1235955056179776	0.0	0.0	0.0	0.0	0.0	0.0	0.0	0.0	1.1235955056179776	0.0	0.37453183520599254	0.0	0.0	0.0
RA_3	114902	120901	6000	disruptive	Other	3.333333333333333	0.0	0.0	0.0	0.0	0.0	0.0	0.0	0.0	0.0	0.0	0.0	0.0	0.0	0.0	0.0	0.0	0.0	0.0	0.0	0.0	0.0	0.0	0.0	0.0	0.0
RA_3	120902	381301	260400	core	core	1.1904761904761905	0.0	0.0	0.0	0.0	0.0	0.0	0.0	0.0	0.0	0.0	0.0768049155145929	0.0	0.0	0.0	0.0	0.0	0.0	0.0	0.0	0.07680491551459294	0.0	0.0	0.0	0.0	0.0
RA_3	381302	410101	28800	disruptive	Other	3.4722222222222223	0.0	0.0	0.0	0.0	0.0	0.0	0.0	0.0	0.0	0.0	0.0	0.0	0.0	0.0	0.0	0.0	0.0	0.0	0.0	0.0	0.0	0.0	0.0	0.0	0.0
RA_3	410102	660901	250800	core	core	1.3556618819776716	0.0	0.0	0.0	0.0	0.0	0.0	0.0	0.0	0.0	0.0	0.0797448165869219	0.03987240829346206	0.0	0.0	0.0	0.0	0.0	0.0	0.0	0.07974481658692185	0.0	0.0	0.0	0.0	0.0
RA_3	660902	674701	13800	disruptive	GP63	0.0	0.0	0.0	0.0	0.0	0.0	0.0	0.7246376811594203	0.0	0.0	0.0	1.4492753623188408	0.72463768115942	0.0	0.0	0.0	0.0	0.0	0.0	0.0	0.7246376811594203	0.7246376811594203	0.0	0.0	0.0	0.0
RA_3	674702	800813	126112	core	core	1.4273027150469426	0.0	0.0	0.0	0.0	0.0	0.0	0.0792945952803857	0.0	0.0	0.0	0.31717838112154273	0.0	0.0	0.0	0.0	0.0	0.0	0.0	0.0	0.3171783811215428	0.0	0.0	0.0	0.0	0.0
RA_4	1	792836	792836	disruptive	TcMUC-MASP-TSGV	0.23964603020044498	0.5675827031063171	0.9964229676755344	0.2018071833266905	0.07567769374750895	0.025225897915836314	0.4540661624850536	0.012612948957918157	0.07567769374750895	0.025225897915836314	0.025225897915836404	0.34054962186379023	0.3153237239479534	0.0882906427054271	0.0	0.0	0.0	0.12612948957918158	0.025225897915836314	0.0	0.07567769374750895	0.25225897915836315	0.25225897915836315	0.0	0.012612948957918157	0.012612948957918157
RA_5	1	34501	34501	disruptive	RHS-DGF1-TSGII	0.28984667111098233	0.0	0.0	0.0	0.8695400133329468	0.0	0.0	0.0	0.8695400133329468	0.0	0.0	2.028926697776876	0.0	0.0	0.0	0.0	0.0	0.0	0.0	0.0	1.4492333555549115	0.0	0.0	0.0	0.5796933422219647	0.0
RA_5	34502	121801	87300	core	core	1.9473081328751431	0.0	0.0	0.0	0.0	0.0	0.0	0.0	0.0	0.0	0.0	0.0	0.0	0.0	0.0	0.0	0.0	0.0	0.0	0.0	0.0	0.0	0.0	0.0	0.0	0.0
RA_5	121802	131401	9600	disruptive	Other	3.125	0.0	0.0	0.0	0.0	0.0	0.0	0.0	0.0	0.0	0.0	0.0	0.0	0.0	0.0	0.0	0.0	0.0	0.0	0.0	0.0	0.0	0.0	0.0	0.0	0.0
RA_5	131402	144001	12600	core	core	1.5873015873015872	0.0	0.0	0.0	0.0	0.0	0.0	0.0	0.0	0.0	0.0	0.0	0.0	0.0	0.0	0.0	0.0	0.0	0.0	0.0	0.0	0.0	0.0	0.0	0.0	0.0
RA_5	144002	184201	40200	disruptive	Other	2.2388059701492535	0.0	0.0	0.0	0.0	0.0	0.0	0.0	0.0	0.0	0.0	0.0	0.0	0.0	0.0	0.0	0.0	0.0	0.0	0.0	0.0	0.0	0.0	0.0	0.0	0.0
RA_5	184202	221101	36900	core	core	1.6260162601626016	0.0	0.0	0.0	0.0	0.0	0.0	0.27100271002710025	0.0	0.0	0.0	0.0	0.2710027100271013	0.0	0.0	0.0	0.0	0.0	0.0	0.0	0.0	0.0	0.0	0.0	0.0	0.0
RA_5	221102	777693	556592	disruptive	TcMUC-MASP-TSGV	0.1976312990484951	0.6827263058038923	0.862391123120706	0.287463707706902	0.0	0.12576537212176964	0.5569609336821226	0.12576537212176964	0.0	0.12576537212176964	0.12576537212176975	0.1976312990484952	0.4850950067553974	0.17966481731681375	0.0	0.0	0.0	0.053899445195044124	0.0	0.0	0.12576537212176964	0.017966481731681375	0.0	0.053899445195044124	0.0	0.053899445195044124
RA_6	1	45001	45001	disruptive	Other	1.111086420301771	0.0	0.0	0.0	0.0	0.0	0.0	0.0	0.0	0.0	0.0	0.0	0.0	0.0	0.0	0.0	0.0	0.0	0.0	0.0	0.0	0.0	0.0	0.0	0.0	0.0
RA_6	45002	55201	10200	core	core	2.941176470588235	0.0	0.0	0.0	0.0	0.0	0.0	0.0	0.0	0.0	0.0	0.0	0.0	0.0	0.0	0.0	0.0	0.0	0.0	0.0	0.0	0.0	0.0	0.0	0.0	0.0
RA_6	55202	101701	46500	disruptive	GP63	1.7204301075268815	0.0	0.0	0.0	0.0	0.0	0.0	0.2150537634408602	0.0	0.0	1.290322580645161	0.0	0.8602150537634401	0.0	0.0	0.0	0.0	0.0	0.0	0.0	0.0	0.0	0.0	0.0	0.0	0.0
RA_6	101702	128101	26400	core	core	2.272727272727273	0.0	0.0	0.0	0.0	0.0	0.0	0.0	0.0	0.0	1.5151515151515151	0.3787878787878789	1.1363636363636367	0.0	0.0	0.0	0.0	0.0	0.0	0.0	0.0	0.3787878787878788	0.3787878787878788	0.0	0.0	0.0
RA_6	128102	482701	354600	disruptive	TcMUC-MASP-TSGV	0.36661026508742245	1.015228426395939	0.338409475465313	0.1410039481105471	0.0	0.0	0.3102086858432036	0.0	0.0	0.0	0.056401579244218736	0.5640157924421882	1.3818386914833614	0.0	0.1692047377326565	0.0	0.0	0.0	0.0	0.0	0.0	0.5640157924421884	0.9870276367738298	0.0	0.0	0.0
RA_6	482702	516301	33600	core	core	2.678571428571429	0.0	0.0	0.0	0.2976190476190476	0.0	0.0	0.0	0.2976190476190476	0.0	0.0	0.5952380952380953	0.29761904761904745	0.0	0.0	0.0	0.0	0.0	0.0	0.0	0.5952380952380952	0.0	0.0	0.0	0.0	0.0
RA_6	516302	559501	43200	disruptive	RHS-DGF1-TSGII	0.9259259259259259	0.0	0.0	0.0	0.6944444444444444	0.0	0.6944444444444444	0.0	0.6944444444444444	0.0	0.0	0.0	0.0	0.6944444444444444	0.0	0.0	0.0	0.0	0.0	0.0	0.0	0.0	0.0	0.0	0.0	0.0
RA_6	559502	597901	38400	core	core	0.78125	0.0	0.0	0.0	0.0	0.0	0.0	0.0	0.0	0.0	0.0	0.0	0.0	0.0	0.0	0.0	0.0	0.0	0.0	0.0	0.0	0.0	0.0	0.0	0.0	0.0
RA_6	597902	645001	47100	disruptive	Other	1.0615711252653928	0.0	0.0	0.0	0.0	0.0	0.0	0.0	0.0	0.0	0.0	0.0	0.0	0.0	0.0	0.0	0.0	0.0	0.0	0.0	0.0	0.0	0.0	0.0	0.0	0.0
RA_6	645002	659101	14100	core	core	1.4184397163120568	0.0	0.0	0.0	0.0	0.0	0.0	0.0	0.0	0.0	0.0	0.0	0.0	0.0	0.0	0.0	0.0	0.0	0.0	0.0	0.0	0.0	0.0	0.0	0.0	0.0
RA_6	659102	693901	34800	disruptive	RHS-DGF1-TSGII	0.0	0.0	0.0	0.0	0.28735632183908044	0.5747126436781609	0.5747126436781609	0.0	0.28735632183908044	0.5747126436781609	0.0	0.28735632183908044	0.0	0.28735632183908044	0.0	0.0	0.0	0.0	0.0	0.28735632183908044	0.0	0.0	0.0	0.28735632183908044	0.0	0.0
RA_6	693902	716986	23085	core	core	0.0	0.0	0.0	0.0	0.43318171973142733	0.0	0.8663634394628547	0.0	0.43318171973142733	0.0	0.0	0.8663634394628548	0.0	0.8663634394628547	0.0	0.0	0.0	0.0	0.0	0.0	0.8663634394628547	0.0	0.0	0.0	0.0	0.0
RA_7	1	14101	14101	core	core	0.0	0.0	0.0	0.0	1.4183391248847599	0.0	0.7091695624423799	0.0	1.4183391248847599	0.0	0.0	0.0	0.0	0.7091695624423799	0.0	0.0	0.0	0.0	0.0	0.0	0.0	0.0	0.0	0.0	0.0	0.0
RA_7	14102	20101	6000	disruptive	Other	0.0	0.0	0.0	0.0	0.0	0.0	0.0	0.0	0.0	0.0	0.0	0.0	0.0	0.0	0.0	0.0	0.0	0.0	0.0	0.0	0.0	0.0	0.0	0.0	0.0	0.0
RA_7	20102	34801	14700	core	core	1.3605442176870748	0.0	0.0	0.0	0.0	0.0	0.6802721088435374	0.0	0.0	0.0	0.0	0.0	0.0	0.6802721088435374	0.0	0.0	0.0	0.0	0.0	0.0	0.0	0.0	0.0	0.0	0.0	0.0
RA_7	34802	77701	42900	disruptive	Other	0.6993006993006993	0.0	0.0	0.0	0.0	0.0	0.0	0.0	0.0	0.0	0.0	0.0	0.0	0.0	0.0	0.0	0.0	0.0	0.0	0.0	0.0	0.0	0.0	0.0	0.0	0.0
RA_7	77702	287701	210000	core	core	1.5714285714285714	0.0	0.0	0.0	0.0	0.0	0.0	0.047619047619047616	0.0	0.0	0.0	0.6190476190476191	0.04761904761904745	0.0	0.0	0.0	0.0	0.0	0.0	0.0	0.42857142857142855	0.09523809523809523	0.0	0.0	0.09523809523809523	0.0
RA_7	287702	308701	21000	disruptive	GP63	1.4285714285714286	0.0	0.0	0.0	0.0	0.0	0.0	0.4761904761904762	0.0	0.0	0.0	0.9523809523809526	0.0	0.0	0.0	0.0	0.0	0.0	0.0	0.0	0.4761904761904762	0.4761904761904762	0.4761904761904762	0.0	0.0	0.0
RA_7	308702	680701	372000	core	core	2.0698924731182795	0.0	0.0	0.0	0.0	0.0	0.0	0.0	0.0	0.0	1.451612903225806	0.026881720430107503	0.13440860215053796	0.0	0.0	0.0	0.0	0.0	0.0	0.0	0.026881720430107524	0.0	0.0	0.0	0.0	0.0
RA_7	680702	688503	7802	disruptive	Other	0.0	0.0	0.0	0.0	0.0	0.0	0.0	0.0	0.0	0.0	35.888233786208666	0.0	0.0	0.0	0.0	0.0	0.0	0.0	0.0	0.0	0.0	0.0	0.0	0.0	0.0	0.0
RA_8	1	9301	9301	core	core	0.0	0.0	0.0	0.0	0.0	0.0	0.0	0.0	0.0	0.0	1.0751532093323295	0.0	1.0751532093323295	0.0	0.0	0.0	0.0	0.0	0.0	0.0	0.0	0.0	0.0	0.0	0.0	0.0
RA_8	9302	45601	36300	disruptive	Other	0.5509641873278237	0.0	0.0	0.0	0.0	0.0	0.0	0.0	0.0	0.0	0.0	0.5509641873278237	0.0	0.0	0.0	0.0	0.0	0.0	0.0	0.0	0.27548209366391185	0.27548209366391185	0.0	0.0	0.0	0.0
RA_8	45602	102301	56700	core	core	1.5873015873015872	0.0	0.0	0.0	0.0	0.0	0.0	0.0	0.0	0.0	0.0	0.3527336860670194	0.0	0.0	0.0	0.0	0.0	0.0	0.0	0.0	0.3527336860670194	0.0	0.0	0.0	0.0	0.1763668430335097
RA_8	102302	124801	22500	disruptive	Other	1.3333333333333335	0.0	0.0	0.0	0.0	0.0	0.888888888888889	0.0	0.0	0.0	0.0	3.5555555555555554	2.2222222222222214	0.0	0.0	0.0	0.0	0.0	0.0	0.888888888888889	2.2222222222222223	0.0	0.0	0.0	1.3333333333333335	0.0
RA_8	124802	140401	15600	core	core	1.2820512820512822	0.0	0.0	0.0	0.0	0.0	0.0	0.0	0.0	0.0	0.0	0.0	0.0	0.0	0.0	0.0	0.0	0.0	0.0	0.0	0.0	0.0	0.0	0.0	0.0	0.0
RA_8	140402	162301	21900	disruptive	RHS-DGF1-TSGII	1.8264840182648403	0.0	0.0	0.0	0.4566210045662101	0.0	0.4566210045662101	0.0	0.4566210045662101	0.0	0.0	1.82648401826484	1.3698630136986303	0.0	0.0	0.0	0.0	0.0	0.0	0.4566210045662101	1.36986301369863	0.0	0.0	0.0	0.4566210045662101	0.0
RA_8	162302	290101	127800	core	core	2.503912363067293	0.0	0.0	0.0	0.0	0.0	0.0	0.0	0.0	0.0	0.0	0.15649452269170583	0.0	0.0	0.0	0.0	0.0	0.0	0.0	0.0	0.0782472613458529	0.0	0.0	0.0782472613458529	0.0	0.0
RA_8	290102	315601	25500	disruptive	GP63	0.7843137254901961	0.0	0.0	0.0	0.0	0.0	0.0	0.7843137254901961	0.0	0.0	0.0	0.784313725490196	0.3921568627450984	0.0	0.0	0.0	0.0	0.0	0.0	0.0	0.7843137254901961	0.0	0.0	0.0	0.0	0.0
RA_8	315602	532201	216600	core	core	1.2927054478301017	0.0	0.0	0.0	0.046168051708217916	0.0	0.0	0.0	0.046168051708217916	0.0	0.0	0.13850415512465375	0.046168051708217916	0.0	0.0	0.0	0.0	0.0	0.0	0.0	0.13850415512465372	0.0	0.0	0.0	0.0	0.0
RA_8	532202	671943	139742	disruptive	RHS-DGF1-TSGII	0.1431208942193471	0.0	0.0	0.0	0.5009231297677148	0.2862417884386942	0.3578022355483677	0.0	0.5009231297677148	0.2862417884386942	0.07156044710967358	0.42936268265804123	0.0	0.1431208942193471	0.0	0.0	0.07156044710967355	0.0	0.0	0.0	0.2862417884386942	0.0	0.0	0.07156044710967355	0.07156044710967355	0.07156044710967355
RA_9	1	5401	5401	disruptive	Other	0.0	0.0	0.0	0.0	0.0	0.0	0.0	0.0	0.0	0.0	0.0	1.8515089798185524	0.0	0.0	0.0	0.0	0.0	0.0	0.0	0.0	1.8515089798185522	0.0	0.0	0.0	0.0	0.0
RA_9	5402	64801	59400	core	core	1.6835016835016836	0.0	0.0	0.0	0.0	0.0	0.16835016835016833	0.0	0.0	0.0	0.0	0.5050505050505052	0.0	0.0	0.0	0.0	0.0	0.0	0.0	0.0	0.33670033670033667	0.0	0.0	0.0	0.16835016835016833	0.0
RA_9	64802	75001	10200	disruptive	Other	0.9803921568627451	0.0	0.0	0.0	0.0	0.0	0.0	0.0	0.0	0.0	0.0	1.9607843137254903	0.0	0.0	0.0	0.0	0.0	0.0	0.0	0.0	1.9607843137254901	0.0	0.0	0.0	0.0	0.0
RA_9	75002	416401	341400	core	core	1.7574692442882252	0.0	0.0	0.0	0.0	0.0	0.029291154071470416	0.0	0.0	0.0	0.0	0.205038078500293	0.05858230814294174	0.0	0.0	0.029291154071470416	0.0	0.0	0.0	0.0	0.2050380785002929	0.0	0.0	0.0	0.0	0.0
RA_9	416402	432601	16200	disruptive	GP63	0.6172839506172839	0.0	0.0	0.0	0.0	0.0	0.0	0.6172839506172839	0.0	0.0	0.0	1.234567901234568	0.0	0.0	0.0	0.0	0.0	0.0	0.0	0.0	0.6172839506172839	0.6172839506172839	0.0	0.0	0.0	0.0
RA_9	432602	504301	71700	core	core	0.9762900976290098	0.0	0.0	0.0	0.0	0.0	0.0	0.0	0.0	0.0	0.0	0.0	0.0	0.0	0.0	0.0	0.0	0.0	0.0	0.0	0.0	0.0	0.0	0.0	0.0	0.0
RA_9	504302	518401	14100	disruptive	Other	2.127659574468085	0.0	0.0	0.0	0.0	0.0	0.0	0.0	0.0	0.0	0.0	0.0	0.0	0.0	0.0	0.0	0.0	0.0	0.0	0.0	0.0	0.0	0.0	0.0	0.0	0.0
RA_9	518402	568501	50100	core	core	1.596806387225549	0.0	0.0	0.0	0.0	0.0	0.1996007984031936	0.0	0.0	0.0	0.0	0.7984031936127745	0.3992015968063871	0.0	0.0	0.0	0.0	0.0	0.0	0.0	0.5988023952095808	0.0	0.0	0.0	0.1996007984031936	0.0
RA_9	568502	580201	11700	disruptive	Other	0.0	0.0	0.0	0.0	0.0	0.0	0.0	0.0	0.0	0.0	0.0	0.0	0.0	0.0	0.0	0.0	0.0	0.0	0.0	0.0	0.0	0.0	0.0	0.0	0.0	0.0
RA_9	580202	602401	22200	core	core	1.3513513513513513	0.0	0.0	0.0	0.0	0.0	0.0	0.0	0.0	0.0	0.0	0.4504504504504505	0.0	0.0	0.0	0.0	0.0	0.0	0.0	0.0	0.45045045045045046	0.0	0.0	0.0	0.0	0.0
RA_9	602402	619501	17100	disruptive	Other	2.339181286549708	0.0	0.0	0.0	0.0	0.0	0.0	0.0	0.0	0.0	0.0	0.0	0.0	0.0	0.0	0.0	0.0	0.0	0.0	0.0	0.0	0.0	0.0	0.0	0.0	0.0
RA_9	619502	627301	7800	core	core	2.5641025641025643	0.0	0.0	0.0	0.0	0.0	0.0	0.0	0.0	0.0	0.0	1.282051282051282	0.0	0.0	0.0	0.0	0.0	0.0	0.0	0.0	1.2820512820512822	0.0	0.0	0.0	0.0	0.0
RA_9	627302	645559	18258	disruptive	Other	0.0	0.0	0.0	0.0	0.0	0.0	0.0	0.0	0.0	0.0	0.0	0.0	0.0	0.0	0.0	0.0	0.0	0.0	0.0	0.0	0.0	0.0	0.0	0.0	0.0	0.0
RA_10	1	8701	8701	disruptive	RHS-DGF1-TSGII	0.0	0.0	0.0	0.0	1.1492931846914147	0.0	0.0	0.0	1.1492931846914147	0.0	0.0	0.0	0.0	0.0	0.0	0.0	0.0	0.0	0.0	0.0	0.0	0.0	0.0	0.0	0.0	0.0
RA_10	8702	30301	21600	core	core	0.0	0.0	0.0	0.0	0.46296296296296297	0.0	0.46296296296296297	0.0	0.46296296296296297	0.0	0.0	0.462962962962963	0.0	0.46296296296296297	0.0	0.0	0.0	0.0	0.0	0.0	0.46296296296296297	0.0	0.0	0.0	0.0	0.0
RA_10	30302	110401	80100	disruptive	RHS-DGF1-TSGII	0.12484394506866417	0.0	0.12484394506866417	0.0	0.6242197253433208	0.24968789013732834	0.4993757802746567	0.0	0.6242197253433208	0.24968789013732834	0.0	0.49937578027465657	0.0	0.37453183520599254	0.0	0.0	0.0	0.0	0.0	0.12484394506866417	0.37453183520599254	0.0	0.0	0.0	0.12484394506866417	0.0
RA_10	110402	150301	39900	core	core	1.7543859649122806	0.0	0.0	0.0	0.0	0.0	0.2506265664160401	0.0	0.0	0.0	0.0	0.7518796992481203	0.25062656641603986	0.0	0.2506265664160401	0.0	0.0	0.0	0.0	0.0	0.7518796992481203	0.0	0.0	0.0	0.0	0.0
RA_10	150302	225001	74700	disruptive	RHS-DGF1-TSGII	0.535475234270415	0.0	0.0	0.0	0.40160642570281124	0.0	0.40160642570281124	0.0	0.40160642570281124	0.0	0.0	0.13386880856760364	0.13386880856760364	0.2677376171352075	0.0	0.0	0.0	0.0	0.13386880856760375	0.0	0.13386880856760375	0.0	0.0	0.0	0.0	0.0
RA_10	225002	263701	38700	core	core	1.8087855297157622	0.0	0.0	0.0	0.0	0.0	0.0	0.0	0.0	0.0	0.0	0.0	0.0	0.0	0.0	0.0	0.0	0.0	0.0	0.0	0.0	0.0	0.0	0.0	0.0	0.0
RA_10	263702	291001	27300	disruptive	RHS-DGF1-TSGII	1.098901098901099	0.0	0.0	0.0	0.0	0.0	0.7326007326007326	0.0	0.0	0.0	0.0	1.4652014652014653	0.0	0.7326007326007326	0.0	0.0	0.0	0.0	0.0	0.0	0.3663003663003663	0.3663003663003663	0.0	0.0	0.7326007326007326	0.0
RA_10	291002	336001	45000	core	core	1.777777777777778	0.0	0.0	0.0	0.0	0.0	0.0	0.0	0.0	0.0	0.0	0.0	0.0	0.0	0.0	0.0	0.0	0.0	0.0	0.0	0.0	0.0	0.0	0.0	0.0	0.0
RA_10	336002	400201	64200	disruptive	Other	1.5576323987538943	0.0	0.0	0.0	0.0	0.0	0.0	0.0	0.0	0.0	0.0	0.0	0.0	0.0	0.0	0.0	0.0	0.0	0.0	0.0	0.0	0.0	0.0	0.0	0.0	0.0
RA_10	400202	467101	66900	core	core	2.9895366218236177	0.0	0.0	0.0	0.0	0.0	0.0	0.0	0.0	0.0	0.0	0.0	0.0	0.0	0.0	0.0	0.0	0.0	0.0	0.0	0.0	0.0	0.0	0.0	0.0	0.0
RA_10	467102	499801	32700	disruptive	Other	0.30581039755351686	0.0	0.0	0.0	0.0	0.0	0.0	0.0	0.0	0.0	25.99388379204893	0.0	0.6116207951070329	0.0	0.0	0.0	0.0	0.0	0.0	0.0	0.0	0.0	0.0	0.0	0.0	0.0
RA_10	499802	567601	67800	core	core	1.622418879056047	0.0	0.0	0.0	0.0	0.0	0.0	0.0	0.0	0.0	0.0	0.0	0.0	0.0	0.0	0.0	0.0	0.0	0.0	0.0	0.0	0.0	0.0	0.0	0.0	0.0
RA_10	567602	643307	75706	disruptive	Other	0.0	0.0	0.0	0.0	0.0	0.0	0.0	0.0	0.0	0.0	0.0	0.0	0.0	0.0	0.0	0.0	0.0	0.0	0.0	0.0	0.0	0.0	0.0	0.0	0.0	0.0
RA_11	1	15001	15001	core	core	0.6666222251849876	0.0	0.0	0.0	0.0	0.0	0.0	0.0	0.0	0.0	0.0	0.0	0.0	0.0	0.0	0.0	0.0	0.0	0.0	0.0	0.0	0.0	0.0	0.0	0.0	0.0
RA_11	15002	629637	614636	disruptive	TcMUC-MASP-TSGV	0.2765864674376379	0.4718239738642058	0.9436479477284117	0.11388854541549796	0.04880937660664198	0.04880937660664198	0.3742052206509218	0.016269792202213994	0.04880937660664198	0.04880937660664198	0.03253958440442806	0.21150729862878181	0.4392843894597789	0.08134896101106998	0.0	0.0	0.0	0.14642812981992592	0.03253958440442799	0.0	0.016269792202213994	0.17896771422435392	0.22777709083099593	0.016269792202213994	0.0	0.0
RA_12	1	4201	4201	core	core	0.0	0.0	0.0	0.0	0.0	0.0	0.0	0.0	0.0	0.0	0.0	0.0	0.0	0.0	0.0	0.0	0.0	0.0	0.0	0.0	0.0	0.0	0.0	0.0	0.0	0.0
RA_12	4202	521101	516900	disruptive	TcMUC-MASP-TSGV	0.3482298316889147	0.7738440704198104	1.0833816985877345	0.2514993228864384	0.01934610176049526	0.01934610176049526	0.3288837299284194	0.03869220352099052	0.01934610176049526	0.01934610176049526	0.019346101760495227	0.11607661056297158	0.34822983168891497	0.03869220352099052	0.0	0.0	0.0	0.01934610176049526	0.01934610176049526	0.0	0.05803830528148578	0.03869220352099052	0.03869220352099052	0.01934610176049526	0.0	0.0
RA_12	521102	540901	19800	core	core	2.525252525252525	0.0	0.0	0.0	0.0	0.0	0.0	0.0	0.0	0.0	0.0	0.5050505050505052	0.0	0.0	0.0	0.0	0.0	0.0	0.0	0.0	0.5050505050505051	0.0	0.0	0.0	0.0	0.0
RA_12	540902	624514	83613	disruptive	RHS-DGF1-TSGII	2.5115711671630008	0.0	0.0	0.0	0.2391972540155239	0.0	0.11959862700776196	0.0	0.2391972540155239	0.0	0.0	0.11959862700776203	0.0	0.0	0.0	0.0	0.0	0.0	0.0	0.11959862700776196	0.11959862700776196	0.0	0.0	0.0	0.0	0.0
RA_13	1	585321	585321	disruptive	TcMUC-MASP-TSGV	0.3587774913252728	1.059247831531758	0.8029781948708486	0.10250785466436366	0.0	0.0	0.307523563993091	0.10250785466436366	0.0	0.0	0.0	0.5467085582099394	0.7004703402064845	0.0	0.0	0.0	0.01708464244406061	0.1879310668846667	0.0	0.0	0.03416928488812122	0.47836998843369705	0.32460820643715155	0.03416928488812122	0.0	0.0
RA_14	1	121201	121201	disruptive	RHS-DGF1-TSGII	0.7425681306259849	0.0	0.33003028027821557	0.16501514013910779	0.41253785034776946	0.08250757006955389	0.5775529904868771	0.0	0.41253785034776946	0.08250757006955389	0.08250757006955389	0.49504542041732336	0.24752271020866168	0.24752271020866162	0.0	0.0	0.0	0.08250757006955389	0.0	0.08250757006955389	0.16501514013910779	0.24752271020866162	0.08250757006955389	0.0	0.08250757006955389	0.0
RA_14	121202	161401	40200	core	core	2.2388059701492535	0.0	0.0	0.0	0.0	0.0	0.0	0.0	0.0	0.0	0.0	0.0	0.2487562189054735	0.0	0.0	0.0	0.0	0.0	0.0	0.0	0.0	0.0	0.0	0.0	0.0	0.0
RA_14	161402	167701	6300	disruptive	Other	3.1746031746031744	0.0	0.0	0.0	0.0	0.0	0.0	0.0	0.0	0.0	0.0	0.0	0.0	0.0	0.0	0.0	0.0	0.0	0.0	0.0	0.0	0.0	0.0	0.0	0.0	0.0
RA_14	167702	238201	70500	core	core	1.9858156028368794	0.0	0.0	0.0	0.0	0.0	0.0	0.0	0.0	0.0	0.0	0.0	0.0	0.0	0.0	0.0	0.0	0.0	0.0	0.0	0.0	0.0	0.0	0.0	0.0	0.0
RA_14	238202	241201	3000	disruptive	Other	0.0	0.0	0.0	0.0	0.0	0.0	0.0	0.0	0.0	0.0	0.0	0.0	0.0	0.0	0.0	0.0	0.0	0.0	0.0	0.0	0.0	0.0	0.0	0.0	0.0	0.0
RA_14	241202	260701	19500	core	core	1.0256410256410255	0.0	0.0	0.0	0.0	0.0	0.0	0.0	0.0	0.0	0.0	0.5128205128205128	0.0	0.0	0.0	0.0	0.0	0.0	0.0	0.0	0.5128205128205128	0.0	0.0	0.0	0.0	0.0
RA_14	260702	275401	14700	disruptive	Other-TS	0.6802721088435374	0.0	0.0	0.0	0.0	0.0	1.3605442176870748	0.0	0.0	0.0	0.0	2.7210884353741496	1.3605442176870746	0.0	0.0	0.0	0.0	0.0	0.0	1.3605442176870748	2.0408163265306123	0.0	0.0	0.0	0.6802721088435374	0.0
RA_14	275402	514201	238800	core	core	1.8425460636515913	0.0	0.0	0.0	0.0	0.0	0.0	0.0	0.0	0.0	0.0	0.08375209380234505	0.08375209380234594	0.0	0.0	0.0	0.0	0.0	0.0	0.0	0.08375209380234507	0.0	0.0	0.0	0.0	0.0
RA_14	514202	530738	16537	disruptive	Other	0.0	0.0	0.0	0.0	0.0	0.0	0.0	0.0	0.0	0.0	0.0	0.0	0.0	0.0	0.0	0.0	0.0	0.0	0.0	0.0	0.0	0.0	0.0	0.0	0.0	0.0
RA_15	1	58801	58801	disruptive	RHS-DGF1-TSGII	0.5101954048400537	0.0	0.0	0.0	0.8503256747334229	0.17006513494668457	0.5101954048400537	0.0	0.8503256747334229	0.17006513494668457	0.17006513494668463	0.6802605397867383	0.0	0.34013026989336914	0.0	0.0	0.0	0.0	0.0	0.17006513494668457	0.5101954048400537	0.17006513494668457	0.17006513494668457	0.0	0.0	0.0
RA_15	58802	79801	21000	core	core	0.4761904761904762	0.0	0.0	0.0	0.0	0.0	0.0	0.0	0.0	0.0	0.0	0.0	0.0	0.0	0.0	0.0	0.0	0.0	0.0	0.0	0.0	0.0	0.0	0.0	0.0	0.0
RA_15	79802	107101	27300	disruptive	Other	1.098901098901099	0.0	0.0	0.0	0.0	0.0	0.0	0.0	0.0	0.0	0.0	0.0	0.0	0.0	0.0	0.0	0.0	0.0	0.0	0.0	0.0	0.0	0.0	0.0	0.0	0.0
RA_15	107102	159601	52500	core	core	1.1428571428571428	0.0	0.0	0.0	0.0	0.0	0.0	0.0	0.0	0.0	0.0	0.7619047619047619	0.1904761904761898	0.0	0.0	0.0	0.0	0.0	0.0	0.0	0.5714285714285714	0.0	0.0	0.0	0.19047619047619047	0.0
RA_15	159602	214201	54600	disruptive	RHS-DGF1-TSGII	1.098901098901099	0.0	0.18315018315018314	0.0	0.0	0.0	0.3663003663003663	0.0	0.0	0.0	0.0	1.282051282051282	0.0	0.3663003663003663	0.0	0.0	0.0	0.0	0.0	0.0	0.9157509157509157	0.0	0.0	0.0	0.3663003663003663	0.0
RA_15	214202	405001	190800	core	core	0.9433962264150942	0.0	0.0	0.0	0.0	0.0	0.0	0.0	0.0	0.0	0.0	0.10482180293501053	0.0	0.0	0.0	0.0	0.0	0.0	0.0	0.0	0.10482180293501048	0.0	0.0	0.0	0.0	0.0
RA_15	405002	448201	43200	disruptive	TcMUC-MASP-TSGV	0.46296296296296297	0.46296296296296297	0.9259259259259259	0.23148148148148148	0.0	0.0	0.23148148148148148	0.23148148148148148	0.0	0.0	0.0	0.925925925925926	0.4629629629629619	0.0	0.0	0.0	0.0	0.0	0.0	0.0	0.46296296296296297	0.46296296296296297	0.9259259259259259	0.0	0.0	0.0
RA_15	448202	495301	47100	core	core	1.0615711252653928	0.0	0.0	0.0	0.0	0.0	0.0	0.0	0.0	0.0	0.0	0.0	0.0	0.0	0.0	0.0	0.0	0.0	0.0	0.0	0.0	0.0	0.21231422505307856	0.0	0.0	0.0
RA_15	495302	519601	24300	disruptive	Other	2.880658436213992	0.0	0.0	0.0	0.0	0.0	0.0	0.0	0.0	0.0	0.0	0.0	0.0	0.0	0.0	0.0	0.0	0.0	0.0	0.0	0.0	0.0	0.0	0.0	0.0	0.0
RA_15	519602	525962	6361	core	core	0.0	0.0	0.0	0.0	0.0	0.0	0.0	0.0	0.0	0.0	0.0	0.0	0.0	0.0	0.0	0.0	0.0	0.0	0.0	0.0	0.0	0.0	0.0	0.0	0.0	0.0
RA_16	1	7801	7801	disruptive	GP63	2.5637738751442125	0.0	0.0	0.0	0.0	0.0	0.0	1.2818869375721063	0.0	0.0	0.0	0.0	0.0	0.0	0.0	0.0	0.0	0.0	0.0	0.0	0.0	0.0	0.0	0.0	0.0	0.0
RA_16	7802	149101	141300	core	core	1.981599433828733	0.0	0.0	0.0	0.0	0.0	0.0	0.0	0.0	0.0	0.0	0.07077140835102624	0.07077140835102647	0.0	0.0	0.0	0.0	0.0	0.0	0.0	0.07077140835102619	0.0	0.0	0.0	0.0	0.0
RA_16	149102	191101	42000	disruptive	GP63	0.2380952380952381	0.0	0.0	0.0	0.0	0.0	0.0	1.4285714285714286	0.0	0.0	0.0	1.6666666666666665	0.9523809523809526	0.0	0.0	0.0	0.0	0.0	0.0	0.0	1.4285714285714286	0.2380952380952381	0.4761904761904762	0.0	0.0	0.0
RA_16	191102	242401	51300	core	core	1.364522417153996	0.0	0.0	0.0	0.0	0.0	0.0	0.19493177387914232	0.0	0.0	0.0	0.3898635477582846	0.0	0.0	0.0	0.0	0.0	0.0	0.0	0.0	0.38986354775828463	0.0	0.0	0.0	0.0	0.0
RA_16	242402	265801	23400	disruptive	GP63	1.2820512820512822	0.0	0.0	0.0	0.0	0.0	0.0	2.1367521367521367	0.0	0.0	0.0	1.7094017094017095	0.4273504273504276	0.0	0.0	0.0	0.0	0.0	0.0	0.0	1.7094017094017093	0.0	0.0	0.0	0.0	0.0
RA_16	265802	340201	74400	core	core	2.150537634408602	0.0	0.0	0.0	0.0	0.0	0.0	0.0	0.0	0.0	0.0	0.0	0.0	0.0	0.0	0.0	0.0	0.0	0.0	0.0	0.0	0.0	0.0	0.0	0.0	0.0
RA_16	340202	371701	31500	disruptive	GP63	1.2698412698412698	0.0	0.0	0.0	0.0	0.0	0.0	1.2698412698412698	0.0	0.0	0.0	1.2698412698412698	0.0	0.0	0.0	0.0	0.0	0.0	0.0	0.0	1.2698412698412698	0.0	0.0	0.0	0.0	0.0
RA_16	371702	422401	50700	core	core	1.183431952662722	0.0	0.0	0.0	0.0	0.0	0.0	0.0	0.0	0.0	0.0	0.7889546351084813	0.19723865877712043	0.0	0.0	0.0	0.0	0.0	0.0	0.0	0.3944773175542406	0.1972386587771203	0.0	0.0	0.1972386587771203	0.0
RA_16	422402	521028	98627	disruptive	GP63	0.5069605686069737	0.0	0.0	0.0	0.0	0.0	0.0	0.40556845488557897	0.0	0.0	0.0	0.5069605686069738	0.0	0.0	0.0	0.0	0.0	0.0	0.0	0.0	0.5069605686069737	0.0	0.0	0.0	0.0	0.0
RA_17	1	151201	151201	core	core	1.5872910893446472	0.0	0.0	0.0	0.1984113861680809	0.0	0.1984113861680809	0.0	0.1984113861680809	0.0	0.0	0.4629599010588554	0.06613712872269417	0.1984113861680809	0.0	0.0	0.0	0.0	0.0	0.0	0.3968227723361618	0.0	0.0	0.0	0.06613712872269363	0.0
RA_17	151202	153301	2100	disruptive	Other	0.0	0.0	0.0	0.0	0.0	0.0	0.0	0.0	0.0	0.0	0.0	0.0	0.0	0.0	0.0	0.0	0.0	0.0	0.0	0.0	0.0	0.0	0.0	0.0	0.0	0.0
RA_17	153302	186001	32700	core	core	1.834862385321101	0.0	0.0	0.0	0.0	0.0	0.0	0.0	0.0	0.0	0.3058103975535169	0.0	0.0	0.0	0.0	0.0	0.0	0.0	0.0	0.0	0.0	0.0	0.0	0.0	0.0	0.0
RA_17	186002	211501	25500	disruptive	GP63	1.5686274509803921	0.0	0.0	0.0	0.0	0.0	0.0	0.39215686274509803	0.0	0.0	0.0	0.392156862745098	0.7843137254901968	0.0	0.0	0.0	0.0	0.0	0.0	0.0	0.0	0.39215686274509803	0.39215686274509803	0.0	0.0	0.0
RA_17	211502	214201	2700	core	core	0.0	0.0	0.0	0.0	0.0	0.0	0.0	0.0	0.0	0.0	0.0	0.0	0.0	0.0	0.0	0.0	0.0	0.0	0.0	0.0	0.0	0.0	0.0	0.0	0.0	0.0
RA_17	214202	306001	91800	disruptive	Other	1.5250544662309367	0.0	0.0	0.0	0.0	0.0	0.10893246187363834	0.0	0.0	0.0	0.43572984749455346	0.8714596949891067	0.10893246187363914	0.0	0.0	0.10893246187363834	0.0	0.0	0.0	0.0	0.5446623093681917	0.0	0.0	0.0	0.32679738562091504	0.0
RA_17	306002	315901	9900	core	core	0.0	0.0	0.0	0.0	0.0	0.0	0.0	0.0	0.0	0.0	0.0	0.0	0.0	0.0	0.0	0.0	0.0	0.0	0.0	0.0	0.0	0.0	0.0	0.0	0.0	0.0
RA_17	315902	321901	6000	disruptive	Other	1.6666666666666665	0.0	0.0	0.0	0.0	0.0	0.0	0.0	0.0	0.0	0.0	0.0	0.0	0.0	0.0	0.0	0.0	0.0	0.0	0.0	0.0	0.0	0.0	0.0	0.0	0.0
RA_17	321902	352801	30900	core	core	2.26537216828479	0.0	0.0	0.0	0.0	0.0	0.0	0.0	0.0	0.0	0.0	0.0	0.0	0.0	0.0	0.0	0.0	0.0	0.0	0.0	0.0	0.0	0.0	0.0	0.0	0.0
RA_17	352802	373801	21000	disruptive	Other	2.857142857142857	0.0	0.0	0.0	0.0	0.0	0.0	0.0	0.0	0.0	0.0	0.0	0.0	0.0	0.0	0.0	0.0	0.0	0.0	0.0	0.0	0.0	0.0	0.0	0.0	0.0
RA_17	373802	385801	12000	core	core	1.6666666666666665	0.0	0.0	0.0	0.0	0.0	0.0	0.0	0.0	0.0	0.0	0.0	0.0	0.0	0.0	0.0	0.0	0.0	0.0	0.0	0.0	0.0	0.0	0.0	0.0	0.0
RA_17	385802	414001	28200	disruptive	Other	0.7092198581560284	0.0	0.0	0.0	0.0	0.0	0.0	0.0	0.0	0.0	0.0	0.0	0.0	0.0	0.0	0.0	0.0	0.0	0.0	0.0	0.0	0.0	0.0	0.0	0.0	0.0
RA_17	414002	487801	73800	core	core	1.4905149051490514	0.0	0.0	0.0	0.0	0.0	0.0	0.0	0.0	0.0	0.0	0.1355013550135502	0.13550135501355065	0.0	0.0	0.0	0.0	0.0	0.0	0.0	0.0	0.0	0.0	0.0	0.13550135501355012	0.0
RA_17	487802	499058	11257	disruptive	Other-TS	1.7766722927955938	0.0	0.0	0.0	0.0	0.0	0.8883361463977969	0.0	0.0	0.0	0.0	0.8883361463977968	0.0	0.0	0.0	0.8883361463977969	0.0	0.0	0.0	0.0	0.8883361463977969	0.0	0.0	0.0	0.0	0.0
RA_18	1	45601	45601	disruptive	RHS-DGF1-TSGII	0.0	0.0	0.21929343654744415	0.0	0.6578803096423324	0.0	1.0964671827372205	0.21929343654744415	0.6578803096423324	0.0	0.0	0.0	0.0	0.8771737461897766	0.0	0.0	0.0	0.0	0.21929343654744415	0.0	0.0	0.0	0.0	0.0	0.0	0.0
RA_18	45602	68701	23100	core	core	0.8658008658008658	0.0	0.0	0.0	0.0	0.0	0.0	0.4329004329004329	0.0	0.0	0.0	0.4329004329004329	0.432900432900432	0.0	0.0	0.0	0.0	0.0	0.0	0.0	0.4329004329004329	0.0	0.0	0.0	0.0	0.0
RA_18	68702	487810	419109	disruptive	TcMUC-MASP-TSGV	0.5487832520895519	0.9544056558079163	0.35790212092796864	0.14316084837118745	0.02386014139519791	0.04772028279039582	0.262461555347177	0.14316084837118745	0.02386014139519791	0.04772028279039582	0.14316084837118748	0.5726433934847499	0.8589650902271249	0.02386014139519791	0.0	0.0	0.02386014139519791	0.02386014139519791	0.0	0.0	0.0	0.5010629692991561	0.3340419795327707	0.07158042418559372	0.0	0.0
RA_19	1	135901	135901	disruptive	RHS-DGF1-TSGII	0.8829957101125083	0.0	0.0	0.0	0.14716595168541807	0.14716595168541807	0.07358297584270904	0.0	0.14716595168541807	0.14716595168541807	0.07358297584270912	0.22074892752812714	0.07358297584270801	0.07358297584270904	0.0	0.0	0.0	0.0	0.0	0.0	0.14716595168541807	0.07358297584270904	0.0	0.0	0.0	0.0
RA_19	135902	156601	20700	core	core	1.4492753623188406	0.0	0.0	0.0	0.4830917874396135	0.0	0.0	0.0	0.4830917874396135	0.0	0.0	0.9661835748792269	0.9661835748792278	0.0	0.0	0.0	0.0	0.0	0.0	0.0	0.4830917874396135	0.0	0.966183574879227	0.0	0.4830917874396135	0.0
RA_19	156602	276601	120000	disruptive	TcMUC-MASP-TSGV	1.3333333333333335	0.5833333333333334	0.0	0.16666666666666669	0.0	0.0	0.25	0.08333333333333334	0.0	0.0	0.0	0.0	0.08333333333333215	0.08333333333333334	0.0	0.0	0.0	0.0	0.0	0.0	0.0	0.0	0.0	0.0	0.0	0.0
RA_19	276602	361201	84600	core	core	2.127659574468085	0.0	0.0	0.0	0.0	0.0	0.0	0.0	0.0	0.0	0.0	0.0	0.0	0.0	0.0	0.0	0.0	0.0	0.0	0.0	0.0	0.0	0.0	0.0	0.0	0.0
RA_19	361202	403501	42300	disruptive	Other	0.9456264775413712	0.0	0.0	0.0	0.0	0.0	0.0	0.0	0.0	0.0	0.0	0.9456264775413712	0.0	0.0	0.0	0.0	0.0	0.0	0.0	0.0	0.2364066193853428	0.0	0.0	0.0	0.7092198581560284	0.0
RA_19	403502	465901	62400	core	core	0.6410256410256411	0.0	0.0	0.0	0.0	0.0	0.0	0.0	0.0	0.0	0.0	0.3205128205128205	0.16025641025641058	0.0	0.0	0.0	0.0	0.0	0.0	0.0	0.16025641025641027	0.0	0.0	0.0	0.16025641025641027	0.0
RA_19	465902	482174	16273	disruptive	GP63	0.6145148405333988	0.0	0.0	0.0	0.0	0.0	0.0	0.6145148405333988	0.0	0.0	0.0	0.6145148405333987	0.6145148405333991	0.0	0.0	0.0	0.0	0.0	0.0	0.0	0.0	0.0	0.0	0.0	0.6145148405333988	0.0
RA_20	1	18001	18001	core	core	0.0	0.0	0.0	0.0	0.0	0.0	0.0	0.0	0.0	0.0	0.0	3.333148158435643	0.0	0.0	0.0	0.0	0.0	0.0	0.0	0.0	3.3331481584356424	0.0	0.0	0.0	0.0	0.0
RA_20	18002	31801	13800	disruptive	Other	0.0	0.0	0.0	0.0	0.0	0.0	0.0	0.0	0.0	0.0	0.0	0.0	0.0	0.0	0.0	0.0	0.0	0.0	0.0	0.0	0.0	0.0	0.0	0.0	0.0	0.0
RA_20	31802	243001	211200	core	core	1.893939393939394	0.0	0.0	0.0	0.0	0.0	0.0	0.0	0.0	0.0	0.0	0.18939393939393945	0.0	0.0	0.0	0.0	0.0	0.0	0.0	0.0	0.1893939393939394	0.0	0.0	0.0	0.0	0.0
RA_20	243002	254101	11100	disruptive	GP63	0.0	0.0	0.0	0.0	0.0	0.0	0.0	0.9009009009009009	0.0	0.0	0.0	1.801801801801802	0.0	0.0	0.0	0.0	0.0	0.0	0.0	0.0	0.9009009009009009	0.9009009009009009	0.9009009009009009	0.0	0.0	0.0
RA_20	254102	450001	195900	core	core	1.582440020418581	0.0	0.0	0.0	0.0	0.0	0.05104645227156713	0.0	0.0	0.0	0.0	0.2552322613578357	0.0	0.0	0.05104645227156713	0.0	0.0	0.0	0.0	0.0	0.20418580908626852	0.0	0.0	0.0	0.05104645227156713	0.0
RA_20	450002	465901	15900	disruptive	Other-TS	1.2578616352201257	0.0	0.0	0.0	0.0	0.0	0.6289308176100629	0.0	0.0	0.0	0.0	0.0	0.6289308176100619	0.0	0.0	0.0	0.6289308176100629	0.0	0.0	0.0	0.0	0.0	0.0	0.0	0.0	0.0
RA_20	465902	481595	15694	core	core	0.0	0.0	0.0	0.0	0.0	0.0	0.0	0.0	0.0	0.0	0.0	0.0	0.0	0.0	0.0	0.0	0.0	0.0	0.0	0.0	0.0	0.0	0.0	0.0	0.0	0.0
RA_21	1	243001	243001	disruptive	TcMUC-MASP-TSGV	0.37036884621873983	1.2757149147534372	0.8230418804860885	0.37036884621873983	0.0	0.08230418804860885	0.5349772223159576	0.0	0.0	0.08230418804860885	0.08230418804860884	0.3703688462187398	0.37036884621873867	0.04115209402430443	0.0	0.0	0.0	0.12345628207291329	0.0	0.0	0.0	0.288064658170131	0.24691256414582657	0.08230418804860885	0.0	0.0
RA_21	243002	272101	29100	core	core	2.4054982817869415	0.0	0.0	0.0	0.0	0.0	0.0	0.0	0.0	0.0	0.0	0.6872852233676974	0.6872852233676969	0.0	0.0	0.0	0.0	0.0	0.0	0.0	0.34364261168384874	0.0	0.34364261168384874	0.0	0.34364261168384874	0.0
RA_21	272102	396001	123900	disruptive	RHS-DGF1-TSGII	0.645682001614205	0.0	0.0	0.0	0.24213075060532685	0.16142050040355124	0.24213075060532685	0.0	0.24213075060532685	0.16142050040355124	0.16142050040355116	0.16142050040355116	0.3228410008071023	0.08071025020177562	0.16142050040355124	0.0	0.0	0.0	0.0	0.0	0.08071025020177562	0.08071025020177562	0.0	0.0	0.0	0.0
RA_21	396002	410701	14700	core	core	0.0	0.0	0.0	0.0	0.6802721088435374	0.0	0.0	0.0	0.6802721088435374	0.0	0.0	0.6802721088435373	0.0	0.0	0.0	0.0	0.0	0.0	0.0	0.0	0.6802721088435374	0.0	0.0	0.0	0.0	0.0
RA_21	410702	472468	61767	disruptive	RHS-DGF1-TSGII	0.0	0.0	0.0	0.0	0.8094937426133696	0.1618987485226739	0.0	0.0	0.8094937426133696	0.1618987485226739	0.0	0.16189874852267394	0.0	0.0	0.0	0.0	0.0	0.0	0.0	0.0	0.1618987485226739	0.0	0.0	0.0	0.0	0.0
RA_22	1	73801	73801	disruptive	TcMUC-MASP-TSGV	0.5419980759068306	1.2194956707903686	0.9484966328369534	0.13549951897670764	0.0	0.0	0.13549951897670764	0.13549951897670764	0.0	0.0	0.2709990379534153	0.40649855693012293	0.6774975948835387	0.0	0.0	0.0	0.0	0.0	0.0	0.0	0.0	0.4064985569301229	0.2709990379534153	0.0	0.0	0.0
RA_22	73802	137401	63600	core	core	2.20125786163522	0.0	0.0	0.0	0.0	0.0	0.0	0.0	0.0	0.0	0.0	0.1572327044025157	0.31446540880503093	0.0	0.0	0.0	0.0	0.0	0.0	0.0	0.15723270440251572	0.0	0.0	0.0	0.0	0.0
RA_22	137402	172201	34800	disruptive	GP63	0.0	0.0	0.28735632183908044	0.0	0.0	0.0	0.0	0.8620689655172413	0.0	0.0	0.0	0.5747126436781609	0.0	0.0	0.0	0.0	0.0	0.0	0.0	0.0	0.28735632183908044	0.28735632183908044	0.28735632183908044	0.0	0.0	0.0
RA_22	172202	464990	292789	core	core	1.673560140579052	0.0	0.0	0.0	0.06830857716649191	0.0	0.0	0.0	0.06830857716649191	0.0	0.0	0.13661715433298394	0.03415428858324532	0.0	0.0	0.0	0.0	0.0	0.0	0.0	0.10246286574973787	0.0	0.0	0.034154288583245956	0.0	0.0
RA_23	1	87901	87901	core	core	0.6825860911707489	0.0	0.0	0.0	0.0	0.0	0.0	0.0	0.0	0.0	0.0	0.0	0.0	0.0	0.0	0.0	0.0	0.0	0.0	0.0	0.0	0.0	0.0	0.0	0.0	0.0
RA_23	87902	101101	13200	disruptive	Other	2.272727272727273	0.0	0.0	0.0	0.0	0.0	0.0	0.0	0.0	0.0	0.0	0.0	0.0	0.0	0.0	0.0	0.0	0.0	0.0	0.0	0.0	0.0	0.0	0.0	0.0	0.0
RA_23	101102	161401	60300	core	core	1.824212271973466	0.0	0.0	0.0	0.0	0.0	0.0	0.16583747927031509	0.0	0.0	0.0	0.0	0.16583747927031567	0.0	0.0	0.0	0.0	0.0	0.0	0.0	0.0	0.0	0.0	0.0	0.0	0.0
RA_23	161402	209701	48300	disruptive	GP63	0.41407867494824013	0.0	0.0	0.0	0.0	0.0	0.0	1.0351966873706004	0.0	0.0	0.0	0.41407867494824013	0.20703933747411973	0.0	0.0	0.0	0.0	0.0	0.0	0.0	0.0	0.41407867494824013	0.41407867494824013	0.0	0.0	0.0
RA_23	209702	228901	19200	core	core	1.5625	0.0	0.0	0.0	0.0	0.0	0.0	0.0	0.0	0.0	0.0	1.041666666666667	0.0	0.0	0.0	0.0	0.0	0.0	0.0	0.0	1.0416666666666667	0.0	0.0	0.0	0.0	0.0
RA_23	228902	360901	132000	disruptive	Other	1.2878787878787878	0.0	0.0	0.0	0.0	0.0	0.0	0.0	0.0	0.0	0.9090909090909092	0.606060606060606	0.22727272727272663	0.0	0.0	0.0	0.0	0.0	0.0	0.0	0.3787878787878788	0.0	0.0	0.0	0.22727272727272727	0.0
RA_23	360902	386101	25200	core	core	0.7936507936507936	0.0	0.0	0.0	0.0	0.0	0.0	0.0	0.0	0.0	0.0	0.0	0.0	0.0	0.0	0.0	0.0	0.0	0.0	0.0	0.0	0.0	0.0	0.0	0.0	0.0
RA_23	386102	464337	78236	disruptive	RHS-DGF1-TSGII	0.2556367912469963	0.0	0.0	0.0	0.2556367912469963	0.5112735824939926	0.12781839562349814	0.0	0.2556367912469963	0.5112735824939926	0.6390919781174906	0.0	0.6390919781174915	0.12781839562349814	0.0	0.0	0.0	0.0	0.0	0.0	0.0	0.0	0.0	0.0	0.0	0.0
RA_24	1	17701	17701	disruptive	Other	0.0	0.0	0.0	0.0	0.0	0.0	0.0	0.0	0.0	0.0	0.0	0.0	0.0	0.0	0.0	0.0	0.0	0.0	0.0	0.0	0.0	0.0	0.0	0.0	0.0	0.0
RA_24	17702	136801	119100	core	core	2.0990764063811924	0.0	0.0	0.0	0.08396305625524769	0.0	0.08396305625524769	0.0	0.08396305625524769	0.0	0.0	0.6717044500419815	0.08396305625524825	0.0	0.0	0.0	0.0	0.0	0.0	0.08396305625524769	0.5877413937867338	0.0	0.0	0.0	0.08396305625524769	0.0
RA_24	136802	163201	26400	disruptive	Other	1.893939393939394	0.0	0.0	0.0	0.0	0.0	0.0	0.0	0.0	0.0	4.545454545454546	0.3787878787878789	0.0	0.0	0.0	0.0	0.0	0.0	0.0	0.0	0.0	0.0	0.0	0.3787878787878788	0.0	0.0
RA_24	163202	434401	271200	core	core	1.40117994100295	0.0	0.0	0.0	0.0	0.0	0.0	0.0	0.0	0.0	0.0	0.0	0.0368731563421818	0.0	0.0	0.0	0.0	0.0	0.0	0.0	0.0	0.0	0.0	0.0	0.0	0.0
RA_24	434402	457572	23171	disruptive	Other	0.8631479003927324	0.0	0.0	0.0	0.0	0.0	0.0	0.0	0.0	0.0	0.0	0.0	0.0	0.0	0.0	0.0	0.0	0.0	0.0	0.0	0.0	0.0	0.0	0.0	0.0	0.0
RA_25	1	153901	153901	core	core	2.1442355800157245	0.0	0.0	0.0	0.0	0.0	0.0	0.0	0.0	0.0	0.12995367151610449	0.38986101454831346	0.06497683575805269	0.0	0.0	0.0	0.0	0.0	0.0	0.0	0.259907343032209	0.0	0.0	0.0	0.1299536715161045	0.0
RA_25	153902	199201	45300	disruptive	Other	0.44150110375275936	0.0	0.0	0.0	0.0	0.0	0.0	0.0	0.0	0.0	0.0	0.0	0.0	0.0	0.0	0.0	0.0	0.0	0.0	0.0	0.0	0.0	0.0	0.0	0.0	0.0
RA_25	199202	328801	129600	core	core	1.6203703703703702	0.0	0.0	0.0	0.0	0.0	0.0	0.0	0.0	0.0	0.0	0.07716049382716039	0.0	0.0	0.0	0.0	0.0	0.0	0.0	0.0	0.07716049382716049	0.0	0.0	0.0	0.0	0.0
RA_25	328802	357301	28500	disruptive	RHS-DGF1-TSGII	0.7017543859649122	0.0	0.0	0.0	0.0	0.3508771929824561	0.3508771929824561	0.0	0.0	0.3508771929824561	0.3508771929824561	2.105263157894737	1.0526315789473681	0.0	0.0	0.0	0.0	0.0	0.3508771929824561	0.0	1.4035087719298245	0.0	0.0	0.0	0.7017543859649122	0.0
RA_25	357302	443848	86547	core	core	1.7331623279836388	0.0	0.0	0.0	0.0	0.0	0.0	0.0	0.0	0.0	0.0	0.0	0.0	0.0	0.0	0.0	0.0	0.0	0.0	0.0	0.0	0.0	0.0	0.0	0.0	0.0
RA_26	1	11101	11101	disruptive	Other	0.9008197459688315	0.0	0.0	0.0	0.0	0.0	0.0	0.0	0.0	0.0	0.0	0.0	0.0	0.0	0.0	0.0	0.0	0.0	0.0	0.0	0.0	0.0	0.0	0.0	0.0	0.0
RA_26	11102	206401	195300	core	core	2.150537634408602	0.0	0.0	0.0	0.0	0.0	0.0	0.0	0.0	0.0	0.0	0.1024065540194572	0.0	0.0	0.0	0.0	0.0	0.0	0.0	0.0	0.0	0.051203277009728626	0.051203277009728626	0.051203277009728626	0.0	0.0
RA_26	206402	214501	8100	disruptive	Other	1.2345679012345678	0.0	0.0	0.0	0.0	0.0	0.0	0.0	0.0	0.0	0.0	2.4691358024691357	1.234567901234568	0.0	0.0	0.0	0.0	0.0	0.0	0.0	2.4691358024691357	0.0	0.0	0.0	0.0	0.0
RA_26	214502	442846	228345	core	core	1.4013882502353896	0.0	0.0	0.0	0.0	0.0	0.0	0.0	0.0	0.0	0.04379338281985601	0.2189669140992796	0.0	0.0	0.0	0.0	0.0	0.0	0.0	0.0	0.08758676563971185	0.043793382819855925	0.0	0.043793382819855925	0.043793382819855925	0.0
RA_27	1	71701	71701	disruptive	RHS-DGF1-TSGII	0.0	0.0	0.0	0.0	0.4184042063569546	0.4184042063569546	0.13946806878565152	0.0	0.4184042063569546	0.4184042063569546	0.2789361375713031	0.6973403439282575	0.0	0.0	0.0	0.0	0.13946806878565152	0.0	0.0	0.0	0.4184042063569546	0.0	0.0	0.13946806878565152	0.13946806878565152	0.0
RA_27	71702	241201	169500	core	core	2.005899705014749	0.0	0.0	0.0	0.0	0.0	0.0	0.0	0.0	0.0	0.0	0.05899705014749257	0.0	0.0	0.0	0.0	0.0	0.0	0.0	0.0	0.0	0.0	0.0	0.058997050147492625	0.0	0.0
RA_27	241202	357901	116700	disruptive	Other	1.6281062553556127	0.0	0.0	0.0	0.0	0.0	0.0	0.0	0.0	0.0	0.0	0.0	0.0	0.0	0.0	0.0	0.0	0.0	0.0	0.0	0.0	0.0	0.0	0.0	0.0	0.0
RA_27	357902	381901	24000	core	core	1.25	0.0	0.0	0.0	0.0	0.0	0.0	0.0	0.0	0.0	0.0	0.0	0.0	0.0	0.0	0.0	0.0	0.0	0.0	0.0	0.0	0.0	0.0	0.0	0.0	0.0
RA_27	381902	428333	46432	disruptive	RHS-DGF1-TSGII	0.6461061337008959	0.0	0.0	0.0	0.6461061337008959	0.43073742246726393	0.21536871123363197	0.0	0.6461061337008959	0.43073742246726393	0.0	1.0768435561681597	0.21536871123363177	0.21536871123363197	0.0	0.0	0.0	0.0	0.0	0.0	0.6461061337008959	0.0	0.0	0.0	0.43073742246726393	0.0
RA_28	1	74401	74401	disruptive	RHS-DGF1-TSGII	0.6720339780379296	0.0	0.0	0.13440679560758592	0.0	0.26881359121517184	0.26881359121517184	0.0	0.0	0.26881359121517184	0.13440679560758584	0.8064407736455155	0.5376271824303434	0.13440679560758592	0.0	0.0	0.0	0.0	0.0	0.0	0.5376271824303437	0.0	0.0	0.0	0.13440679560758592	0.0
RA_28	74402	251101	176700	core	core	1.6411997736276174	0.0	0.0	0.0	0.0	0.0	0.056593095642331635	0.0	0.0	0.0	0.0	0.5659309564233164	0.0	0.0	0.0	0.056593095642331635	0.0	0.0	0.0	0.0	0.39615166949632147	0.0	0.0	0.0	0.1697792869269949	0.0
RA_28	251102	265801	14700	disruptive	Other	2.7210884353741496	0.0	0.0	0.0	0.0	0.0	0.0	0.0	0.0	0.0	0.0	0.0	0.0	0.0	0.0	0.0	0.0	0.0	0.0	0.0	0.0	0.0	0.0	0.0	0.0	0.0
RA_28	265802	426648	160847	core	core	1.5542720722176975	0.0	0.0	0.0	0.0	0.0	0.0621708828887079	0.0	0.0	0.0	0.0	0.0	0.0	0.0621708828887079	0.0	0.0	0.0	0.0	0.0	0.0	0.0	0.0	0.0	0.0	0.0	0.0
RA_29	1	38101	38101	disruptive	Other	0.5249206057583791	0.0	0.0	0.0	0.0	0.0	0.0	0.0	0.0	0.0	0.0	0.0	0.2624603028791892	0.0	0.0	0.0	0.0	0.0	0.0	0.0	0.0	0.0	0.0	0.0	0.0	0.0
RA_29	38102	77401	39300	core	core	1.0178117048346056	0.0	0.0	0.0	0.0	0.0	0.0	0.0	0.0	0.0	0.0	0.0	0.0	0.0	0.0	0.0	0.0	0.0	0.0	0.0	0.0	0.0	0.0	0.0	0.0	0.0
RA_29	77402	89101	11700	disruptive	Other	2.5641025641025643	0.0	0.0	0.0	0.0	0.0	0.0	0.0	0.0	0.0	0.0	0.0	0.0	0.0	0.0	0.0	0.0	0.0	0.0	0.0	0.0	0.0	0.0	0.0	0.0	0.0
RA_29	89102	110101	21000	core	core	1.4285714285714286	0.0	0.0	0.0	0.0	0.0	0.0	0.0	0.0	0.0	0.0	0.0	0.0	0.0	0.0	0.0	0.0	0.0	0.0	0.0	0.0	0.0	0.0	0.0	0.0	0.0
RA_29	110102	135901	25800	disruptive	Other	1.550387596899225	0.0	0.0	0.0	0.0	0.0	0.0	0.0	0.0	0.0	0.0	0.0	0.0	0.0	0.0	0.0	0.0	0.0	0.0	0.0	0.0	0.0	0.0	0.0	0.0	0.0
RA_29	135902	155701	19800	core	core	1.0101010101010102	0.0	0.0	0.0	0.0	0.0	0.0	0.0	0.0	0.0	0.0	0.0	0.0	0.0	0.0	0.0	0.0	0.0	0.0	0.0	0.0	0.0	0.0	0.0	0.0	0.0
RA_29	155702	171001	15300	disruptive	Other	0.0	0.0	0.0	0.0	0.0	0.0	0.0	0.0	0.0	0.0	0.0	1.9607843137254903	0.0	0.0	0.0	0.0	0.0	0.0	0.0	0.0	1.3071895424836601	0.6535947712418301	1.3071895424836601	0.0	0.0	0.0
RA_29	171002	191401	20400	core	core	1.4705882352941175	0.0	0.0	0.0	0.0	0.0	0.0	0.0	0.0	0.0	0.0	0.9803921568627452	0.0	0.0	0.0	0.0	0.0	0.0	0.0	0.0	0.9803921568627451	0.0	0.0	0.0	0.0	0.0
RA_29	191402	362101	170700	disruptive	Other	2.1675454012888107	0.0	0.0	0.0	0.0	0.0	0.0	0.0	0.0	0.0	0.0	0.29291154071470427	0.0	0.0	0.0	0.0	0.0	0.0	0.0	0.0	0.1757469244288225	0.11716461628588166	0.05858230814294083	0.0	0.0	0.0
RA_29	362102	364801	2700	core	core	0.0	0.0	0.0	0.0	0.0	0.0	0.0	0.0	0.0	0.0	0.0	0.0	0.0	0.0	0.0	0.0	0.0	0.0	0.0	0.0	0.0	0.0	0.0	0.0	0.0	0.0
RA_29	364802	380701	15900	disruptive	Other	0.6289308176100629	0.0	0.0	0.0	0.0	0.0	0.0	0.0	0.0	0.0	0.0	0.0	0.0	0.0	0.0	0.0	0.0	0.0	0.0	0.0	0.0	0.0	0.0	0.0	0.0	0.0
RA_29	380702	424627	43926	core	core	0.4553112052087602	0.0	0.0	0.0	0.4553112052087602	0.0	0.0	0.0	0.4553112052087602	0.0	0.0	0.22765560260438011	0.0	0.0	0.0	0.0	0.0	0.0	0.0	0.0	0.2276556026043801	0.0	0.0	0.0	0.0	0.0
RA_30	1	32401	32401	disruptive	Other	0.0	0.0	0.0	0.0	0.0	0.0	0.0	0.0	0.0	0.0	30.554612511959505	0.0	0.0	0.0	0.0	0.0	0.0	0.0	0.0	0.0	0.0	0.0	0.0	0.0	0.0	0.0
RA_30	32402	102901	70500	core	core	1.8439716312056735	0.0	0.0	0.0	0.0	0.0	0.0	0.0	0.0	0.0	0.0	0.42553191489361697	0.0	0.0	0.0	0.0	0.0	0.0	0.0	0.0	0.425531914893617	0.0	0.0	0.0	0.0	0.0
RA_30	102902	115201	12300	disruptive	TcMUC-MASP-TSGV	2.4390243902439024	0.8130081300813008	0.0	0.0	0.0	0.0	0.0	0.0	0.0	0.0	0.0	0.8130081300813008	0.0	0.0	0.0	0.0	0.0	0.0	0.0	0.0	0.0	0.8130081300813008	0.0	0.0	0.0	0.0
RA_30	115202	127201	12000	core	core	0.8333333333333333	0.0	0.0	0.0	0.0	0.0	0.0	0.0	0.0	0.0	0.0	0.0	0.0	0.0	0.0	0.0	0.0	0.0	0.0	0.0	0.0	0.0	0.0	0.0	0.0	0.0
RA_30	127202	183301	56100	disruptive	Other	0.0	0.0	0.0	0.0	0.0	0.0	0.0	0.0	0.0	0.0	0.0	0.0	0.0	0.0	0.0	0.0	0.0	0.0	0.0	0.0	0.0	0.0	0.0	0.0	0.0	0.0
RA_30	183302	424407	241106	core	core	1.451643675395884	0.0	0.0	0.0	0.0	0.0	0.0	0.0	0.0	0.0	0.0	0.08295106716547918	0.04147553358273903	0.0	0.0	0.0	0.0	0.0	0.0	0.0	0.08295106716547909	0.0	0.0	0.0	0.0	0.0
RA_31	1	4801	4801	core	core	0.0	0.0	0.0	0.0	0.0	0.0	0.0	0.0	0.0	0.0	0.0	0.0	0.0	0.0	0.0	0.0	0.0	0.0	0.0	0.0	0.0	0.0	0.0	0.0	0.0	0.0
RA_31	4802	118801	114000	disruptive	RHS-DGF1-TSGII	0.26315789473684215	0.0	0.0	0.0	0.5263157894736843	0.43859649122807015	0.17543859649122806	0.0	0.5263157894736843	0.43859649122807015	0.4385964912280702	0.17543859649122817	0.0	0.17543859649122806	0.0	0.0	0.0	0.0	0.0	0.0	0.17543859649122806	0.0	0.0	0.0	0.0	0.0
RA_31	118802	232801	114000	core	core	1.7543859649122806	0.0	0.0	0.0	0.0	0.0	0.0	0.0	0.0	0.0	0.0	0.0	0.0	0.0	0.0	0.0	0.0	0.0	0.0	0.0	0.0	0.0	0.0	0.0	0.0	0.0
RA_31	232802	242401	9600	disruptive	Other	0.0	0.0	0.0	0.0	0.0	0.0	0.0	0.0	0.0	0.0	0.0	0.0	0.0	0.0	0.0	0.0	0.0	0.0	0.0	0.0	0.0	0.0	0.0	0.0	0.0	0.0
RA_31	242402	293101	50700	core	core	1.7751479289940828	0.0	0.0	0.0	0.0	0.0	0.0	0.0	0.0	0.0	0.0	0.0	0.0	0.0	0.0	0.0	0.0	0.0	0.0	0.0	0.0	0.0	0.0	0.0	0.0	0.0
RA_31	293102	411001	117900	disruptive	RHS-DGF1-TSGII	0.3392705682782019	0.0	0.2544529262086514	0.2544529262086514	0.2544529262086514	0.16963528413910095	0.42408821034775235	0.0	0.2544529262086514	0.16963528413910095	0.08481764206955056	0.6785411365564038	0.5089058524173034	0.16963528413910095	0.0	0.0	0.0	0.0	0.0	0.0	0.3392705682782019	0.16963528413910095	0.2544529262086514	0.08481764206955048	0.08481764206955048	0.08481764206955048
RA_31	411002	421021	10020	core	core	0.0	0.0	0.0	0.0	0.0	0.0	0.0	0.0	0.0	0.0	0.0	0.0	0.0	0.0	0.0	0.0	0.0	0.0	0.0	0.0	0.0	0.0	0.0	0.0	0.0	0.0
RA_32	1	8101	8101	disruptive	Other	0.0	0.0	0.0	0.0	0.0	0.0	0.0	0.0	0.0	0.0	0.0	0.0	0.0	0.0	0.0	0.0	0.0	0.0	0.0	0.0	0.0	0.0	0.0	0.0	0.0	0.0
RA_32	8102	157201	149100	core	core	1.8108651911468812	0.0	0.0	0.0	0.0	0.0	0.0	0.0	0.0	0.0	0.0	0.0	0.0	0.0	0.0	0.0	0.0	0.0	0.0	0.0	0.0	0.0	0.0	0.0	0.0	0.0
RA_32	157202	162301	5100	disruptive	Other	0.0	0.0	0.0	0.0	0.0	0.0	0.0	0.0	0.0	0.0	0.0	0.0	0.0	0.0	0.0	0.0	0.0	0.0	0.0	0.0	0.0	0.0	0.0	0.0	0.0	0.0
RA_32	162302	187501	25200	core	core	2.380952380952381	0.0	0.0	0.0	0.0	0.0	0.0	0.3968253968253968	0.0	0.0	0.0	0.39682539682539675	0.0	0.0	0.0	0.0	0.0	0.0	0.0	0.0	0.3968253968253968	0.0	0.0	0.0	0.0	0.0
RA_32	187502	241801	54300	disruptive	RHS-DGF1-TSGII	0.9208103130755064	0.0	0.0	0.0	0.3683241252302026	0.0	0.0	0.0	0.3683241252302026	0.0	0.0	1.1049723756906076	0.18416206261510126	0.0	0.0	0.0	0.0	0.0	0.0	0.0	0.3683241252302026	0.3683241252302026	0.3683241252302026	0.0	0.3683241252302026	0.0
RA_32	241802	261901	20100	core	core	0.0	0.0	0.0	0.0	0.0	0.0	0.0	0.0	0.0	0.0	0.0	0.0	0.0	0.0	0.0	0.0	0.0	0.0	0.0	0.0	0.0	0.0	0.0	0.0	0.0	0.0
RA_32	261902	339001	77100	disruptive	Other	0.648508430609598	0.0	0.0	0.0	0.0	0.0	0.0	0.0	0.0	0.0	0.0	0.0	0.0	0.0	0.0	0.0	0.0	0.0	0.0	0.0	0.0	0.0	0.0	0.0	0.0	0.0
RA_32	339002	396001	57000	core	core	1.7543859649122806	0.0	0.0	0.0	0.0	0.0	0.17543859649122806	0.0	0.0	0.0	0.0	0.17543859649122817	0.17543859649122773	0.0	0.0	0.0	0.0	0.0	0.17543859649122806	0.0	0.17543859649122806	0.0	0.0	0.0	0.0	0.0
RA_32	396002	413177	17176	disruptive	RHS-DGF1-TSGII	0.0	0.0	0.0	0.0	0.0	0.5822077317186772	0.0	0.0	0.0	0.5822077317186772	0.0	0.0	0.0	0.0	0.0	0.0	0.0	0.0	0.0	0.0	0.0	0.0	0.0	0.0	0.0	0.0
RA_33	1	15001	15001	disruptive	TcMUC-MASP-TSGV	0.6666222251849876	0.0	0.6666222251849876	0.6666222251849876	0.0	0.0	1.3332444503699752	0.6666222251849876	0.0	0.0	0.0	0.0	0.0	0.6666222251849876	0.0	0.0	0.0	0.0	0.0	0.0	0.0	0.0	0.0	0.0	0.0	0.0
RA_33	15002	37501	22500	core	core	1.3333333333333335	0.0	0.0	0.0	0.0	0.0	0.0	0.0	0.0	0.0	0.0	0.4444444444444444	0.0	0.0	0.0	0.0	0.0	0.0	0.0	0.0	0.4444444444444445	0.0	0.0	0.0	0.0	0.0
RA_33	37502	208501	171000	disruptive	TcMUC-MASP-TSGV	0.46783625730994155	0.7017543859649122	1.4619883040935673	0.058479532163742694	0.058479532163742694	0.0	0.17543859649122806	0.46783625730994155	0.058479532163742694	0.0	0.0	0.0584795321637428	0.5847953216374275	0.11695906432748539	0.0	0.0	0.0	0.0	0.0	0.0	0.058479532163742694	0.0	0.0	0.0	0.0	0.0
RA_33	208502	224401	15900	core	core	0.6289308176100629	0.0	0.6289308176100629	0.0	0.0	0.0	0.6289308176100629	0.0	0.0	0.0	0.0	0.0	0.6289308176100619	0.6289308176100629	0.0	0.0	0.0	0.0	0.0	0.0	0.0	0.0	0.0	0.0	0.0	0.0
RA_33	224402	234301	9900	disruptive	TcMUC-MASP-TSGV	0.0	0.0	2.0202020202020203	0.0	0.0	0.0	0.0	0.0	0.0	0.0	0.0	0.0	0.0	0.0	0.0	0.0	0.0	0.0	0.0	0.0	0.0	0.0	0.0	0.0	0.0	0.0
RA_33	234302	242401	8100	core	core	0.0	0.0	1.2345679012345678	1.2345679012345678	0.0	0.0	1.2345679012345678	0.0	0.0	0.0	0.0	0.0	0.0	0.0	0.0	0.0	0.0	0.0	0.0	0.0	0.0	0.0	0.0	0.0	0.0	0.0
RA_33	242402	398234	155833	disruptive	TcMUC-MASP-TSGV	0.7700551231125629	1.0267401641500837	1.090911424409464	0.12834252051876047	0.0	0.0	0.12834252051876047	0.7700551231125629	0.0	0.0	0.0	0.513370082075042	0.44919882181566173	0.0	0.0	0.0	0.0	0.0	0.0	0.0	0.3208563012969011	0.12834252051876047	0.06417126025938023	0.06417126025938023	0.0	0.06417126025938023
RA_34	1	72301	72301	core	core	1.5214174077813587	0.0	0.0	0.0	0.0	0.0	0.0	0.0	0.0	0.0	0.0	0.4149320203040068	0.0	0.0	0.0	0.0	0.0	0.0	0.0	0.0	0.2766213468693379	0.0	0.0	0.0	0.13831067343466896	0.0
RA_34	72302	104101	31800	disruptive	RHS-DGF1-TSGII	1.572327044025157	0.0	0.0	0.0	0.0	0.0	0.6289308176100629	0.0	0.0	0.0	0.0	0.0	0.0	0.31446540880503143	0.0	0.0	0.31446540880503143	0.0	0.0	0.0	0.0	0.0	0.0	0.0	0.0	0.0
RA_34	104102	318901	214800	core	core	1.1638733705772812	0.0	0.0	0.0	0.0	0.0	0.0	0.0	0.0	0.0	0.0	0.13966480446927365	0.04655493482309225	0.0	0.0	0.0	0.0	0.0	0.0	0.0	0.09310986964618251	0.0	0.0	0.0	0.046554934823091254	0.0
RA_34	318902	334801	15900	disruptive	Other	0.0	0.0	0.0	0.0	0.0	0.0	0.0	0.0	0.0	0.0	0.0	0.0	0.0	0.0	0.0	0.0	0.0	0.0	0.0	0.0	0.0	0.0	0.0	0.0	0.0	0.0
RA_34	334802	354901	20100	core	core	1.990049751243781	0.0	0.0	0.0	0.0	0.0	0.0	0.0	0.0	0.0	0.0	2.487562189054726	0.0	0.0	0.0	0.0	0.0	0.0	0.0	0.0	1.990049751243781	0.0	0.0	0.0	0.49751243781094523	0.0
RA_34	354902	359701	4800	disruptive	Other-TS	0.0	0.0	0.0	0.0	0.0	0.0	2.0833333333333335	0.0	0.0	0.0	0.0	2.0833333333333335	0.0	0.0	0.0	0.0	0.0	0.0	0.0	2.0833333333333335	2.0833333333333335	0.0	0.0	0.0	0.0	0.0
RA_34	359702	384068	24367	core	core	1.641564410883572	0.0	0.0	0.0	0.0	0.0	0.0	0.0	0.0	0.0	0.0	1.2311733081626794	0.0	0.0	0.0	0.0	0.0	0.0	0.0	0.0	0.820782205441786	0.0	0.0	0.0	0.410391102720893	0.0
RA_35	1	1501	1501	disruptive	Other	0.0	0.0	0.0	0.0	0.0	0.0	0.0	0.0	0.0	0.0	0.0	0.0	0.0	0.0	0.0	0.0	0.0	0.0	0.0	0.0	0.0	0.0	0.0	0.0	0.0	0.0
RA_35	1502	43201	41700	core	core	2.3980815347721824	0.0	0.0	0.0	0.0	0.0	0.0	0.0	0.0	0.0	0.0	0.0	0.2398081534772185	0.0	0.0	0.0	0.0	0.0	0.0	0.0	0.0	0.0	0.0	0.0	0.0	0.0
RA_35	43202	79201	36000	disruptive	Other	0.8333333333333333	0.0	0.0	0.0	0.0	0.0	0.0	0.0	0.0	0.0	0.0	0.0	0.0	0.0	0.0	0.0	0.0	0.0	0.0	0.0	0.0	0.0	0.0	0.0	0.0	0.0
RA_35	79202	115501	36300	core	core	2.479338842975207	0.0	0.0	0.0	0.0	0.0	0.0	0.0	0.0	0.0	0.0	0.0	0.0	0.0	0.0	0.0	0.0	0.0	0.0	0.0	0.0	0.0	0.0	0.0	0.0	0.0
RA_35	115502	191101	75600	disruptive	Other	1.1904761904761905	0.0	0.0	0.0	0.0	0.0	0.0	0.0	0.0	0.0	0.0	0.0	0.132275132275133	0.0	0.0	0.0	0.0	0.0	0.0	0.0	0.0	0.0	0.0	0.0	0.0	0.0
RA_35	191102	239701	48600	core	core	1.646090534979424	0.0	0.0	0.0	0.0	0.0	0.0	0.0	0.0	0.0	0.0	0.823045267489712	0.2057613168724277	0.0	0.0	0.0	0.0	0.0	0.0	0.0	0.411522633744856	0.205761316872428	0.205761316872428	0.0	0.205761316872428	0.0
RA_35	239702	315001	75300	disruptive	RHS-DGF1-TSGII	1.0624169986719787	0.0	0.0	0.0	0.39840637450199207	0.13280212483399734	0.39840637450199207	0.0	0.39840637450199207	0.13280212483399734	0.0	0.13280212483399723	0.0	0.39840637450199207	0.0	0.0	0.0	0.0	0.0	0.0	0.0	0.0	0.0	0.13280212483399734	0.0	0.0
RA_35	315002	335701	20700	core	core	0.4830917874396135	0.0	0.0	0.0	0.966183574879227	0.0	0.0	0.0	0.966183574879227	0.0	0.0	1.4492753623188408	0.0	0.0	0.0	0.0	0.0	0.0	0.0	0.0	0.966183574879227	0.0	0.0	0.4830917874396135	0.0	0.0
RA_35	335702	357301	21600	disruptive	RHS-DGF1-TSGII	0.0	0.0	0.0	0.0	0.46296296296296297	0.0	0.9259259259259259	0.0	0.46296296296296297	0.0	0.0	0.462962962962963	0.0	0.46296296296296297	0.0	0.0	0.46296296296296297	0.0	0.0	0.0	0.46296296296296297	0.0	0.0	0.0	0.0	0.0
RA_35	357302	383450	26149	core	core	0.3824238020574401	0.0	0.0	0.0	1.1472714061723202	0.0	0.3824238020574401	0.0	1.1472714061723202	0.0	0.0	1.5296952082297604	0.0	0.3824238020574401	0.0	0.0	0.0	0.0	0.0	0.0	1.1472714061723202	0.0	0.0	0.3824238020574401	0.0	0.0
RA_36	1	25501	25501	core	core	0.3921414846476609	0.0	0.0	0.0	1.1764244539429827	0.0	0.0	0.0	1.1764244539429827	0.0	0.0	1.1764244539429827	0.3921414846476612	0.0	0.0	0.0	0.0	0.0	0.0	0.0	1.1764244539429827	0.0	0.0	0.0	0.0	0.0
RA_36	25502	33601	8100	disruptive	RHS-DGF1-TSGII	0.0	0.0	0.0	0.0	0.0	0.0	1.2345679012345678	0.0	0.0	0.0	0.0	1.234567901234568	1.234567901234568	1.2345679012345678	0.0	0.0	0.0	0.0	0.0	0.0	1.2345679012345678	0.0	1.2345679012345678	0.0	0.0	0.0
RA_36	33602	233401	199800	core	core	1.951951951951952	0.0	0.0	0.0	0.10010010010010009	0.0	0.0	0.0	0.10010010010010009	0.0	0.10010010010010006	0.10010010010010006	0.1501501501501501	0.0	0.0	0.0	0.0	0.0	0.0	0.0	0.050050050050050046	0.0	0.0	0.0	0.050050050050050046	0.0
RA_36	233402	340801	107400	disruptive	TcMUC-MASP-TSGV	0.18621973929236502	0.18621973929236502	1.303538175046555	0.8379888268156425	0.0	0.0	0.931098696461825	0.8379888268156425	0.0	0.0	0.0	0.09310986964618251	0.0	0.0	0.0	0.0	0.0	0.09310986964618251	0.0	0.0	0.09310986964618251	0.0	0.0	0.0	0.0	0.0
RA_36	340802	347401	6600	core	core	3.0303030303030303	0.0	0.0	0.0	0.0	0.0	0.0	0.0	0.0	0.0	0.0	0.0	0.0	0.0	0.0	0.0	0.0	0.0	0.0	0.0	0.0	0.0	0.0	0.0	0.0	0.0
RA_36	347402	379290	31889	disruptive	Other	0.6271755150678917	0.0	0.0	0.0	0.0	0.0	0.0	0.0	0.0	0.0	0.0	0.0	4.390228605475244	0.0	0.0	0.0	0.0	0.0	0.0	0.0	0.0	0.0	0.0	0.0	0.0	0.0
RA_37	1	18901	18901	core	core	1.5872176075339928	0.0	0.0	0.0	0.0	0.0	0.0	0.0	0.0	0.0	0.0	0.0	0.0	0.0	0.0	0.0	0.0	0.0	0.0	0.0	0.0	0.0	0.0	0.0	0.0	0.0
RA_37	18902	44701	25800	disruptive	Other	1.550387596899225	0.0	0.0	0.0	0.0	0.0	0.0	0.0	0.0	0.0	0.0	0.0	0.0	0.0	0.0	0.0	0.0	0.0	0.0	0.0	0.0	0.0	0.0	0.0	0.0	0.0
RA_37	44702	76801	32100	core	core	1.8691588785046729	0.0	0.0	0.0	0.0	0.0	0.0	0.0	0.0	0.0	0.0	0.0	0.0	0.0	0.0	0.0	0.0	0.0	0.0	0.0	0.0	0.0	0.0	0.0	0.0	0.0
RA_37	76802	123001	46200	disruptive	Other	0.21645021645021645	0.0	0.0	0.0	0.0	0.0	0.0	0.0	0.0	0.0	0.0	0.21645021645021645	0.216450216450216	0.0	0.0	0.0	0.0	0.0	0.0	0.0	0.21645021645021645	0.0	0.0	0.0	0.0	0.0
RA_37	123002	199501	76500	core	core	2.091503267973856	0.0	0.0	0.0	0.0	0.0	0.0	0.0	0.0	0.0	0.0	0.261437908496732	0.0	0.0	0.0	0.0	0.0	0.0	0.0	0.0	0.261437908496732	0.0	0.0	0.0	0.0	0.0
RA_37	199502	206101	6600	disruptive	Other	3.0303030303030303	0.0	0.0	0.0	0.0	0.0	0.0	0.0	0.0	0.0	0.0	1.5151515151515151	0.0	0.0	0.0	0.0	0.0	0.0	0.0	0.0	1.5151515151515151	0.0	0.0	0.0	0.0	0.0
RA_37	206102	261001	54900	core	core	1.4571948998178506	0.0	0.0	0.0	0.18214936247723132	0.0	0.0	0.0	0.18214936247723132	0.0	0.0	0.3642987249544627	0.36429872495446247	0.0	0.0	0.0	0.0	0.0	0.0	0.0	0.36429872495446264	0.0	0.0	0.0	0.0	0.0
RA_37	261002	355501	94500	disruptive	RHS-DGF1-TSGII	0.6349206349206349	0.0	0.0	0.0	0.10582010582010581	0.21164021164021163	0.31746031746031744	0.0	0.10582010582010581	0.21164021164021163	0.21164021164021163	0.9523809523809526	0.7407407407407405	0.10582010582010581	0.0	0.0	0.0	0.0	0.10582010582010581	0.0	0.5291005291005291	0.10582010582010581	0.0	0.10582010582010581	0.21164021164021163	0.0
RA_37	355502	357115	1614	core	core	0.0	0.0	0.0	0.0	0.0	0.0	0.0	0.0	0.0	0.0	0.0	0.0	0.0	0.0	0.0	0.0	0.0	0.0	0.0	0.0	0.0	0.0	0.0	0.0	0.0	0.0
RA_38	1	1501	1501	disruptive	RHS-DGF1-TSGII	0.0	0.0	0.0	0.0	6.662225183211192	0.0	0.0	0.0	6.662225183211192	0.0	0.0	0.0	0.0	0.0	0.0	0.0	0.0	0.0	0.0	0.0	0.0	0.0	0.0	0.0	0.0	0.0
RA_38	1502	36001	34500	core	core	1.7391304347826089	0.0	0.0	0.0	0.2898550724637681	0.0	0.2898550724637681	0.0	0.2898550724637681	0.0	0.0	0.0	0.0	0.2898550724637681	0.0	0.0	0.0	0.0	0.0	0.0	0.0	0.0	0.0	0.0	0.0	0.0
RA_38	36002	45301	9300	disruptive	Other	0.0	0.0	0.0	0.0	0.0	0.0	0.0	0.0	0.0	0.0	0.0	1.075268817204301	0.0	0.0	0.0	0.0	0.0	0.0	0.0	0.0	1.075268817204301	0.0	0.0	0.0	0.0	0.0
RA_38	45302	62101	16800	core	core	1.7857142857142858	0.0	0.0	0.0	0.5952380952380952	0.0	0.0	0.0	0.5952380952380952	0.0	0.0	0.5952380952380953	0.0	0.0	0.0	0.0	0.0	0.0	0.0	0.0	0.5952380952380952	0.0	0.0	0.0	0.0	0.0
RA_38	62102	114601	52500	disruptive	RHS-DGF1-TSGII	0.9523809523809524	0.0	0.0	0.0	0.7619047619047619	0.19047619047619047	0.19047619047619047	0.0	0.7619047619047619	0.19047619047619047	0.19047619047619047	0.0	0.3809523809523814	0.0	0.0	0.0	0.0	0.0	0.0	0.0	0.0	0.0	0.0	0.0	0.0	0.0
RA_38	114602	138301	23700	core	core	2.109704641350211	0.0	0.0	0.0	0.0	0.0	0.0	0.0	0.0	0.0	0.0	0.0	0.42194092827004326	0.0	0.0	0.0	0.0	0.0	0.0	0.0	0.0	0.0	0.42194092827004215	0.0	0.0	0.0
RA_38	138302	192601	54300	disruptive	TcMUC-MASP-TSGV	0.3683241252302026	1.4732965009208103	1.289134438305709	0.0	0.0	0.0	0.0	0.5524861878453039	0.0	0.0	0.0	0.5524861878453038	0.18416206261510126	0.0	0.0	0.0	0.0	0.0	0.0	0.0	0.3683241252302026	0.0	0.0	0.1841620626151013	0.0	0.0
RA_38	192602	206701	14100	core	core	0.0	0.0	0.0	0.0	0.0	0.0	0.0	0.0	0.0	0.0	0.0	0.0	0.0	0.0	0.0	0.0	0.0	0.0	0.0	0.0	0.0	0.0	0.0	0.0	0.0	0.0
RA_38	206702	240901	34200	disruptive	Other	2.046783625730994	0.0	0.0	0.0	0.0	0.0	0.0	0.0	0.0	0.0	0.0	0.0	0.0	0.0	0.0	0.0	0.0	0.0	0.0	0.0	0.0	0.0	0.0	0.0	0.0	0.0
RA_38	240902	318001	77100	core	core	1.4267185473411153	0.0	0.0	0.0	0.0	0.0	0.1297016861219196	0.0	0.0	0.0	0.0	0.0	0.12970168612191912	0.1297016861219196	0.0	0.0	0.0	0.0	0.0	0.0	0.0	0.0	0.0	0.0	0.0	0.0
RA_38	318002	335101	17100	disruptive	Other	1.169590643274854	0.0	0.0	0.0	0.0	0.0	0.0	0.0	0.0	0.0	0.0	0.0	0.0	0.0	0.0	0.0	0.0	0.0	0.0	0.0	0.0	0.0	0.0	0.0	0.0	0.0
RA_38	335102	352772	17671	core	core	0.0	0.0	0.0	0.0	0.0	0.0	0.0	0.0	0.0	0.0	0.0	0.0	0.0	0.0	0.0	0.0	0.0	0.0	0.0	0.0	0.0	0.0	0.0	0.0	0.0	0.0
RA_39	1	44101	44101	disruptive	TcMUC-MASP-TSGV	0.45350445568127706	0.9070089113625541	0.9070089113625541	0.0	0.22675222784063853	0.0	0.0	0.22675222784063853	0.22675222784063853	0.0	0.0	0.45350445568127706	0.6802566835219146	0.0	0.0	0.0	0.0	0.0	0.0	0.0	0.22675222784063853	0.22675222784063853	0.0	0.0	0.0	0.0
RA_39	44102	57901	13800	core	core	1.4492753623188406	0.0	0.0	0.7246376811594203	0.0	0.0	0.7246376811594203	0.0	0.0	0.0	0.0	0.7246376811594204	1.44927536231884	0.0	0.0	0.0	0.0	0.0	0.0	0.0	0.7246376811594203	0.0	0.0	0.0	0.0	0.0
RA_39	57902	345614	287713	disruptive	TcMUC-MASP-TSGV	0.521352875956248	0.41708230076499847	0.695137167941664	0.173784291985416	0.0347568583970832	0.0347568583970832	0.31281172557374887	0.173784291985416	0.0347568583970832	0.0347568583970832	0.0347568583970832	0.4865960175591648	0.48659601755916526	0.0695137167941664	0.0	0.0	0.0	0.0347568583970832	0.0	0.0	0.2780548671766656	0.20854115038249924	0.10427057519124962	0.0	0.0	0.10427057519124962
RA_40	1	153901	153901	core	core	1.4294903866771496	0.0	0.0	0.0	0.0	0.0	0.0	0.0	0.0	0.0	1.0396293721288359	0.3248841787902612	0.38986101454831257	0.0	0.0	0.0	0.0	0.0	0.0	0.0	0.259907343032209	0.0	0.0	0.06497683575805226	0.0	0.0
RA_40	153902	182401	28500	disruptive	RHS-DGF1-TSGII	1.4035087719298245	0.0	0.0	0.0	0.3508771929824561	0.3508771929824561	0.0	0.0	0.3508771929824561	0.3508771929824561	0.7017543859649122	1.7543859649122808	0.0	0.0	0.0	0.0	0.0	0.0	0.0	0.0	1.4035087719298245	0.0	0.0	0.0	0.3508771929824561	0.0
RA_40	182402	254401	72000	core	core	1.6666666666666665	0.0	0.0	0.0	0.0	0.0	0.0	0.0	0.0	0.0	0.0	0.13888888888888884	0.13888888888888928	0.0	0.0	0.0	0.0	0.0	0.0	0.0	0.1388888888888889	0.0	0.0	0.0	0.0	0.0
RA_40	254402	274201	19800	disruptive	RHS-DGF1-TSGII	2.525252525252525	0.0	0.0	0.0	0.0	0.5050505050505051	0.0	0.0	0.0	0.5050505050505051	0.5050505050505052	0.5050505050505052	0.0	0.0	0.0	0.0	0.0	0.0	0.0	0.0	0.5050505050505051	0.0	0.0	0.0	0.0	0.0
RA_40	274202	339301	65100	core	core	1.5360983102918586	0.0	0.0	0.0	0.0	0.0	0.0	0.0	0.0	0.0	0.0	0.0	0.0	0.0	0.0	0.0	0.0	0.0	0.0	0.0	0.0	0.0	0.0	0.0	0.0	0.0
RA_40	339302	341007	1706	disruptive	Other	0.0	0.0	0.0	0.0	0.0	0.0	0.0	0.0	0.0	0.0	0.0	0.0	0.0	0.0	0.0	0.0	0.0	0.0	0.0	0.0	0.0	0.0	0.0	0.0	0.0	0.0
RA_41	1	37501	37501	core	core	1.866616890216261	0.0	0.0	0.0	0.0	0.0	0.0	0.0	0.0	0.0	0.0	0.0	0.0	0.0	0.0	0.0	0.0	0.0	0.0	0.0	0.0	0.0	0.0	0.0	0.0	0.0
RA_41	37502	96001	58500	disruptive	GP63	0.17094017094017094	0.0	0.6837606837606838	0.0	0.0	0.0	0.0	1.0256410256410255	0.0	0.0	0.0	1.0256410256410255	0.0	0.0	0.0	0.0	0.0	0.0	0.0	0.0	0.6837606837606838	0.3418803418803419	0.3418803418803419	0.0	0.0	0.0
RA_41	96002	159601	63600	core	core	2.672955974842767	0.0	0.0	0.0	0.0	0.0	0.0	0.0	0.0	0.0	0.0	0.1572327044025157	0.0	0.0	0.0	0.0	0.0	0.0	0.0	0.0	0.15723270440251572	0.0	0.0	0.0	0.0	0.0
RA_41	159602	330001	170400	disruptive	TcMUC-MASP-TSGV	0.6455399061032864	0.7042253521126761	0.5281690140845071	0.2347417840375587	0.0	0.0	0.2934272300469484	0.11737089201877934	0.0	0.0	0.23474178403755874	0.7629107981220657	0.762910798122066	0.0	0.0	0.0	0.0	0.05868544600938967	0.0	0.0	0.35211267605633806	0.2934272300469484	0.2347417840375587	0.0	0.11737089201877934	0.0
RA_41	330002	337026	7025	core	core	0.0	0.0	0.0	0.0	0.0	0.0	0.0	0.0	0.0	0.0	0.0	0.0	0.0	0.0	0.0	0.0	0.0	0.0	0.0	0.0	0.0	0.0	0.0	0.0	0.0	0.0
RA_42	1	47401	47401	disruptive	RHS-DGF1-TSGII	0.21096601337524523	0.0	0.21096601337524523	0.0	0.6328980401257357	0.21096601337524523	0.21096601337524523	0.0	0.6328980401257357	0.21096601337524523	0.0	0.6328980401257356	0.0	0.21096601337524523	0.0	0.0	0.0	0.0	0.0	0.0	0.6328980401257357	0.0	0.0	0.0	0.0	0.0
RA_42	47402	171301	123900	core	core	1.3720742534301857	0.0	0.0	0.0	0.0	0.0	0.0	0.0	0.0	0.0	0.0	0.0	0.0	0.0	0.0	0.0	0.0	0.0	0.0	0.0	0.0	0.0	0.0	0.0	0.0	0.0
RA_42	171302	181201	9900	disruptive	Other	1.0101010101010102	0.0	0.0	0.0	0.0	0.0	0.0	0.0	0.0	0.0	0.0	0.0	0.0	0.0	0.0	0.0	0.0	0.0	0.0	0.0	0.0	0.0	0.0	0.0	0.0	0.0
RA_42	181202	211201	30000	core	core	0.6666666666666667	0.0	0.0	0.0	0.0	0.0	0.0	0.0	0.0	0.0	0.0	0.0	0.0	0.0	0.0	0.0	0.0	0.0	0.0	0.0	0.0	0.0	0.0	0.0	0.0	0.0
RA_42	211202	264901	53700	disruptive	Other	1.86219739292365	0.0	0.0	0.0	0.0	0.0	0.0	0.0	0.0	0.0	0.0	0.18621973929236502	0.0	0.0	0.0	0.0	0.0	0.0	0.0	0.0	0.18621973929236502	0.0	0.0	0.0	0.0	0.0
RA_42	264902	267301	2400	core	core	4.166666666666667	0.0	0.0	0.0	0.0	0.0	0.0	0.0	0.0	0.0	0.0	0.0	0.0	0.0	0.0	0.0	0.0	0.0	0.0	0.0	0.0	0.0	0.0	0.0	0.0	0.0
RA_42	267302	287101	19800	disruptive	Other	3.0303030303030303	0.0	0.0	0.0	0.0	0.0	0.0	0.0	0.0	0.0	0.0	0.0	0.0	0.0	0.0	0.0	0.0	0.0	0.0	0.0	0.0	0.0	0.0	0.0	0.0	0.0
RA_42	287102	329144	42043	core	core	1.9028137858858787	0.0	0.0	0.0	0.0	0.0	0.0	0.0	0.0	0.0	0.0	0.7135551697072045	0.23785172323573534	0.0	0.0	0.0	0.0	0.0	0.0	0.0	0.47570344647146967	0.0	0.0	0.0	0.23785172323573484	0.0
RA_43	1	32401	32401	core	core	1.8517946976945154	0.0	0.0	0.0	0.0	0.0	0.0	0.0	0.0	0.0	0.0	0.30863244961575265	0.0	0.0	0.0	0.0	0.0	0.0	0.0	0.0	0.3086324496157526	0.0	0.0	0.0	0.0	0.0
RA_43	32402	51301	18900	disruptive	Other	0.5291005291005291	0.0	0.0	0.0	0.0	0.0	0.0	0.0	0.0	0.0	0.0	1.587301587301587	0.5291005291005284	0.0	0.0	0.0	0.0	0.0	0.0	0.0	1.0582010582010581	0.5291005291005291	0.5291005291005291	0.0	0.0	0.0
RA_43	51302	76501	25200	core	core	1.5873015873015872	0.0	0.0	0.0	0.0	0.0	0.0	0.0	0.0	0.0	0.0	1.587301587301587	0.0	0.0	0.0	0.0	0.0	0.0	0.0	0.0	1.5873015873015872	0.0	0.0	0.0	0.0	0.0
RA_43	76502	165301	88800	disruptive	Other	1.3513513513513513	0.0	0.0	0.0	0.0	0.0	0.0	0.0	0.0	0.0	0.0	0.0	0.0	0.0	0.0	0.0	0.0	0.0	0.0	0.0	0.0	0.0	0.0	0.0	0.0	0.0
RA_43	165302	255001	89700	core	core	1.8952062430323298	0.0	0.0	0.0	0.0	0.0	0.0	0.0	0.0	0.0	0.0	0.2229654403567447	0.0	0.0	0.0	0.0	0.0	0.0	0.0	0.0	0.2229654403567447	0.0	0.0	0.0	0.0	0.0
RA_43	255002	317101	62100	disruptive	GP63	0.966183574879227	0.0	0.0	0.0	0.0	0.0	0.0	1.288244766505636	0.0	0.0	3.703703703703704	0.0	2.4154589371980677	0.0	0.0	0.0	0.0	0.0	0.0	0.0	0.0	0.0	0.0	0.0	0.0	0.0
RA_43	317102	322769	5668	core	core	0.0	0.0	0.0	0.0	0.0	0.0	0.0	0.0	0.0	0.0	0.0	0.0	0.0	0.0	0.0	0.0	0.0	0.0	0.0	0.0	0.0	0.0	0.0	0.0	0.0	0.0
RA_44	1	16201	16201	core	core	1.851737547064996	0.0	0.0	0.0	0.0	0.0	0.0	0.0	0.0	0.0	0.6172458490216655	0.6172458490216655	1.2344916980433318	0.0	0.0	0.0	0.0	0.0	0.0	0.0	0.6172458490216653	0.0	0.0	0.0	0.0	0.0
RA_44	16202	22501	6300	disruptive	Other	1.5873015873015872	0.0	0.0	0.0	0.0	0.0	0.0	0.0	0.0	0.0	0.0	0.0	0.0	0.0	0.0	0.0	0.0	0.0	0.0	0.0	0.0	0.0	0.0	0.0	0.0	0.0
RA_44	22502	77701	55200	core	core	2.3550724637681157	0.0	0.0	0.0	0.0	0.0	0.0	0.0	0.0	0.0	0.0	1.2681159420289854	0.18115942028985543	0.0	0.0	0.0	0.0	0.0	0.0	0.0	1.2681159420289856	0.0	0.0	0.0	0.0	0.0
RA_44	77702	101101	23400	disruptive	Other	1.2820512820512822	0.0	0.0	0.0	0.0	0.0	0.0	0.0	0.0	0.0	0.0	0.4273504273504274	0.0	0.0	0.0	0.0	0.0	0.0	0.0	0.0	0.42735042735042733	0.0	0.0	0.0	0.0	0.0
RA_44	101102	111901	10800	core	core	0.9259259259259259	0.0	0.0	0.0	0.0	0.0	0.0	0.0	0.0	0.0	0.0	0.0	0.0	0.0	0.0	0.0	0.0	0.0	0.0	0.0	0.0	0.0	0.0	0.0	0.0	0.0
RA_44	111902	144601	32700	disruptive	RHS-DGF1-TSGII	0.30581039755351686	0.0	0.0	0.0	0.30581039755351686	0.0	0.6116207951070337	0.0	0.30581039755351686	0.0	0.3058103975535169	0.3058103975535169	0.6116207951070329	0.30581039755351686	0.0	0.0	0.0	0.0	0.0	0.0	0.0	0.0	0.0	0.0	0.30581039755351686	0.0
RA_44	144602	283201	138600	core	core	2.1645021645021645	0.0	0.0	0.0	0.0	0.0	0.07215007215007214	0.0	0.0	0.0	0.0	0.14430014430014437	0.0	0.07215007215007214	0.0	0.0	0.0	0.0	0.0	0.0	0.1443001443001443	0.0	0.0	0.0	0.0	0.0
RA_44	283202	321861	38660	disruptive	RHS-DGF1-TSGII	0.0	0.0	0.0	0.0	0.2586652871184687	1.0346611484738748	0.5173305742369374	0.0	0.2586652871184687	1.0346611484738748	0.0	0.0	0.0	0.2586652871184687	0.0	0.0	0.0	0.0	0.0	0.0	0.0	0.0	0.0	0.0	0.0	0.0
RA_45	1	201301	201301	disruptive	TcMUC-MASP-TSGV	0.19870740830895026	0.49676852077237565	0.8445064853130387	0.19870740830895026	0.09935370415447513	0.1490305562317127	0.24838426038618783	0.44709166869513817	0.09935370415447513	0.1490305562317127	0.29806111246342537	0.14903055623171269	0.5464453728496128	0.049676852077237564	0.0	0.0	0.0	0.0	0.0	0.0	0.09935370415447513	0.0	0.0	0.0	0.049676852077237564	0.1490305562317127
RA_45	201302	239701	38400	core	core	1.0416666666666667	0.0	0.2604166666666667	0.0	0.0	0.0	0.0	0.0	0.0	0.0	0.0	0.0	0.26041666666666785	0.0	0.0	0.0	0.0	0.0	0.0	0.0	0.0	0.0	0.2604166666666667	0.0	0.0	0.0
RA_45	239702	261901	22200	disruptive	Other	0.45045045045045046	0.0	0.0	0.0	0.0	0.0	0.0	0.0	0.0	0.0	0.0	0.0	0.0	0.0	0.0	0.0	0.0	0.0	0.0	0.0	0.0	0.0	0.0	0.0	0.0	0.0
RA_45	261902	277501	15600	core	core	1.9230769230769231	0.0	0.0	0.0	0.0	0.0	0.0	0.0	0.0	0.0	0.0	0.0	0.0	0.0	0.0	0.0	0.0	0.0	0.0	0.0	0.0	0.0	0.0	0.0	0.0	0.0
RA_45	277502	296401	18900	disruptive	Other	0.0	0.0	0.0	0.0	0.0	0.0	0.0	0.0	0.0	0.0	0.0	0.0	0.0	0.0	0.0	0.0	0.0	0.0	0.0	0.0	0.0	0.0	0.0	0.0	0.0	0.0
RA_45	296402	301501	5100	core	core	0.0	0.0	0.0	0.0	0.0	0.0	0.0	0.0	0.0	0.0	0.0	0.0	0.0	0.0	0.0	0.0	0.0	0.0	0.0	0.0	0.0	0.0	0.0	0.0	0.0	0.0
RA_45	301502	320049	18548	disruptive	TcMUC-MASP-TSGV	0.5391416864351952	0.0	0.5391416864351952	0.5391416864351952	0.0	0.0	1.0782833728703904	0.5391416864351952	0.0	0.0	0.0	0.0	0.0	0.5391416864351952	0.0	0.0	0.0	0.0	0.0	0.0	0.0	0.0	0.0	0.0	0.0	0.0
RA_46	1	22801	22801	disruptive	RHS-DGF1-TSGII	0.0	0.0	0.0	0.0	0.8771545107670716	0.4385772553835358	0.0	0.0	0.8771545107670716	0.4385772553835358	0.43857725538353587	0.43857725538353587	0.8771545107670722	0.0	0.0	0.0	0.0	0.0	0.0	0.0	0.0	0.0	0.0	0.4385772553835358	0.0	0.0
RA_46	22802	26701	3900	core	core	2.5641025641025643	0.0	0.0	0.0	0.0	0.0	0.0	0.0	0.0	0.0	0.0	0.0	0.0	0.0	0.0	0.0	0.0	0.0	0.0	0.0	0.0	0.0	0.0	0.0	0.0	0.0
RA_46	26702	82201	55500	disruptive	RHS-DGF1-TSGII	0.1801801801801802	0.0	0.0	0.0	0.3603603603603604	0.3603603603603604	0.5405405405405406	0.0	0.3603603603603604	0.3603603603603604	0.7207207207207209	0.5405405405405406	0.7207207207207205	0.5405405405405406	0.0	0.0	0.0	0.0	0.0	0.0	0.1801801801801802	0.1801801801801802	0.1801801801801802	0.0	0.1801801801801802	0.0
RA_46	82202	218401	136200	core	core	1.762114537444934	0.0	0.0	0.0	0.0	0.0	0.07342143906020558	0.0	0.0	0.0	0.0	0.22026431718061668	0.0	0.07342143906020558	0.0	0.0	0.0	0.0	0.0	0.0	0.14684287812041116	0.0	0.0	0.07342143906020558	0.0	0.0
RA_46	218402	257101	38700	disruptive	RHS-DGF1-TSGII	0.5167958656330749	0.0	0.0	0.0	0.25839793281653745	0.0	1.2919896640826873	0.0	0.25839793281653745	0.0	0.25839793281653733	0.25839793281653733	0.0	1.2919896640826873	0.0	0.0	0.0	0.0	0.0	0.0	0.0	0.0	0.0	0.0	0.25839793281653745	0.0
RA_46	257102	275401	18300	core	core	0.0	0.0	0.0	0.0	0.0	0.0	0.0	0.0	0.0	0.0	0.0	0.0	0.0	0.0	0.0	0.0	0.0	0.0	0.0	0.0	0.0	0.0	0.0	0.0	0.0	0.0
RA_46	275402	297001	21600	disruptive	Other	0.46296296296296297	0.0	0.0	0.0	0.0	0.0	0.0	0.0	0.0	0.0	0.0	0.925925925925926	0.0	0.0	0.0	0.0	0.0	0.0	0.0	0.0	0.9259259259259259	0.0	0.0	0.0	0.0	0.0
RA_46	297002	317549	20548	core	core	1.4599961066770488	0.0	0.0	0.0	0.0	0.0	0.0	0.0	0.0	0.0	0.0	2.433326844461748	0.0	0.0	0.0	0.0	0.0	0.0	0.0	0.0	2.433326844461748	0.0	0.0	0.0	0.0	0.0
RA_47	1	3301	3301	disruptive	RHS-DGF1-TSGII	0.0	0.0	0.0	0.0	3.029385034837928	0.0	0.0	0.0	3.029385034837928	0.0	0.0	0.0	0.0	0.0	0.0	0.0	0.0	0.0	0.0	0.0	0.0	0.0	0.0	0.0	0.0	0.0
RA_47	3302	30001	26700	core	core	0.0	0.0	0.0	0.0	1.1235955056179776	0.0	0.0	0.0	1.1235955056179776	0.0	0.0	1.1235955056179776	0.0	0.0	0.0	0.0	0.0	0.0	0.0	0.0	1.1235955056179776	0.0	0.0	0.0	0.0	0.0
RA_47	30002	315659	285658	disruptive	TcMUC-MASP-TSGV	0.5251034453787397	0.38507585994440907	0.6301241344544875	0.03500689635858264	0.0	0.21004137815149587	0.5251034453787397	0.1750344817929132	0.0	0.21004137815149587	0.21004137815149582	0.3150620672272437	0.24504827451007927	0.2450482745100785	0.0	0.0	0.0	0.21004137815149587	0.03500689635858264	0.0	0.14002758543433055	0.07001379271716528	0.03500689635858264	0.07001379271716528	0.03500689635858264	0.0
RA_48	1	23401	23401	disruptive	Other	0.0	0.0	0.0	0.0	0.0	0.0	0.0	0.0	0.0	0.0	0.0	0.4273321652920816	0.0	0.0	0.0	0.0	0.0	0.0	0.0	0.0	0.4273321652920815	0.0	0.0	0.0	0.0	0.0
RA_48	23402	100801	77400	core	core	1.1627906976744187	0.0	0.0	0.0	0.0	0.0	0.0	0.0	0.0	0.0	0.0	0.0	0.12919896640826778	0.0	0.0	0.0	0.0	0.0	0.0	0.0	0.0	0.0	0.0	0.0	0.0	0.0
RA_48	100802	103801	3000	disruptive	Other	0.0	0.0	0.0	0.0	0.0	0.0	0.0	0.0	0.0	0.0	0.0	0.0	0.0	0.0	0.0	0.0	0.0	0.0	0.0	0.0	0.0	0.0	0.0	0.0	0.0	0.0
RA_48	103802	127501	23700	core	core	0.8438818565400843	0.0	0.0	0.0	0.0	0.0	0.0	0.0	0.0	0.0	0.0	0.0	0.0	0.0	0.0	0.0	0.0	0.0	0.0	0.0	0.0	0.0	0.0	0.0	0.0	0.0
RA_48	127502	139201	11700	disruptive	Other	0.8547008547008547	0.0	0.0	0.0	0.0	0.0	0.0	0.0	0.0	0.0	0.0	0.0	0.0	0.0	0.0	0.0	0.0	0.0	0.0	0.0	0.0	0.0	0.0	0.0	0.0	0.0
RA_48	139202	151501	12300	core	core	4.065040650406504	0.0	0.0	0.0	0.0	0.0	0.0	0.0	0.0	0.0	0.0	0.8130081300813008	0.0	0.0	0.0	0.0	0.0	0.0	0.0	0.0	0.8130081300813008	0.0	0.0	0.0	0.0	0.0
RA_48	151502	183901	32400	disruptive	RHS-DGF1-TSGII	0.0	0.0	0.0	0.0	0.30864197530864196	0.0	0.30864197530864196	0.0	0.30864197530864196	0.0	0.0	1.851851851851852	0.6172839506172849	0.0	0.0	0.0	0.0	0.0	0.0	0.0	0.9259259259259259	0.6172839506172839	0.9259259259259259	0.0	0.30864197530864196	0.0
RA_48	183902	207301	23400	core	core	1.2820512820512822	0.0	0.0	0.0	0.0	0.0	0.42735042735042733	0.0	0.0	0.0	0.0	0.4273504273504274	0.0	0.0	0.42735042735042733	0.0	0.0	0.0	0.0	0.0	0.42735042735042733	0.0	0.0	0.0	0.0	0.0
RA_48	207302	211201	3900	disruptive	Other	0.0	0.0	0.0	0.0	0.0	0.0	0.0	0.0	0.0	0.0	0.0	0.0	0.0	0.0	0.0	0.0	0.0	0.0	0.0	0.0	0.0	0.0	0.0	0.0	0.0	0.0
RA_48	211202	237601	26400	core	core	1.1363636363636365	0.0	0.0	0.0	0.0	0.0	0.0	0.0	0.0	0.0	0.0	0.0	0.0	0.0	0.0	0.0	0.0	0.0	0.0	0.0	0.0	0.0	0.0	0.0	0.0	0.0
RA_48	237602	276001	38400	disruptive	Other	2.0833333333333335	0.0	0.0	0.0	0.0	0.0	0.0	0.0	0.0	0.0	0.0	0.0	0.0	0.0	0.0	0.0	0.0	0.0	0.0	0.0	0.0	0.0	0.0	0.0	0.0	0.0
RA_48	276002	308701	32700	core	core	1.834862385321101	0.0	0.0	0.0	0.0	0.0	0.30581039755351686	0.0	0.0	0.0	0.0	0.3058103975535169	0.30581039755351647	0.0	0.30581039755351686	0.0	0.0	0.0	0.0	0.0	0.30581039755351686	0.0	0.0	0.0	0.0	0.0
RA_48	308702	314855	6154	disruptive	RHS-DGF1-TSGII	0.0	0.0	0.0	0.0	0.0	0.0	1.6249593760155998	0.0	0.0	0.0	0.0	0.0	0.0	1.6249593760155998	0.0	0.0	0.0	0.0	0.0	0.0	0.0	0.0	0.0	0.0	0.0	0.0
RA_49	1	41401	41401	disruptive	RHS-DGF1-TSGII	0.0	0.0	0.24154005941885462	0.24154005941885462	0.24154005941885462	0.24154005941885462	0.48308011883770924	0.0	0.24154005941885462	0.24154005941885462	0.2415400594188546	0.2415400594188546	0.0	0.0	0.0	0.0	0.0	0.0	0.0	0.0	0.24154005941885462	0.0	0.0	0.0	0.0	0.0
RA_49	41402	45001	3600	core	core	0.0	0.0	0.0	0.0	0.0	0.0	0.0	0.0	0.0	0.0	0.0	0.0	0.0	0.0	0.0	0.0	0.0	0.0	0.0	0.0	0.0	0.0	0.0	0.0	0.0	0.0
RA_49	45002	62101	17100	disruptive	Other	0.584795321637427	0.0	0.0	0.0	0.0	0.0	0.0	0.0	0.0	0.0	0.0	0.5847953216374271	0.0	0.0	0.0	0.0	0.0	0.0	0.0	0.0	0.584795321637427	0.0	0.0	0.0	0.0	0.0
RA_49	62102	78901	16800	core	core	0.5952380952380952	0.0	0.0	0.0	0.0	0.0	0.0	0.0	0.0	0.0	0.0	0.5952380952380953	0.5952380952380949	0.0	0.0	0.0	0.0	0.0	0.0	0.0	0.5952380952380952	0.0	0.0	0.0	0.0	0.0
RA_49	78902	213601	134700	disruptive	Other	0.5939123979213066	0.0	0.0	0.0	0.0	0.0	0.07423904974016332	0.0	0.0	0.0	0.0	0.44543429844098004	0.07423904974016438	0.0	0.0	0.0	0.0	0.0	0.07423904974016332	0.0	0.22271714922049	0.07423904974016332	0.0	0.14847809948032664	0.0	0.0
RA_49	213602	261901	48300	core	core	1.4492753623188406	0.0	0.0	0.0	0.0	0.0	0.0	0.0	0.0	0.0	0.0	0.0	0.0	0.0	0.0	0.0	0.0	0.0	0.0	0.0	0.0	0.0	0.0	0.0	0.0	0.0
RA_49	261902	312942	51041	disruptive	Other	1.1755255578848378	0.0	0.0	0.0	0.0	0.0	0.0	0.0	0.0	0.0	0.0	2.3510511157696756	0.0	0.0	0.0	0.0	0.0	0.0	0.0	0.0	1.959209263141396	0.0	0.0	0.0	0.3918418526282792	0.0
RA_50	1	123601	123601	core	core	2.103542851595052	0.0	0.0	0.0	0.0	0.0	0.0	0.0	0.0	0.0	0.0	0.24271648287635217	0.0	0.0	0.0	0.0	0.0	0.0	0.0	0.0	0.2427164828763521	0.0	0.0	0.0	0.0	0.0
RA_50	123602	135301	11700	disruptive	GP63	2.5641025641025643	0.0	0.0	0.0	0.0	0.0	0.0	0.8547008547008547	0.0	0.0	0.0	1.7094017094017095	0.8547008547008552	0.0	0.0	0.0	0.0	0.0	0.0	0.0	0.8547008547008547	0.8547008547008547	0.0	0.0	0.0	0.0
RA_50	135302	307552	172251	core	core	1.683589645343133	0.0	0.0	0.0	0.0	0.0	0.0	0.0	0.0	0.0	0.0	0.0	0.0	0.0	0.0	0.0	0.0	0.0	0.0	0.0	0.0	0.0	0.0	0.0	0.0	0.0
RA_51	1	298801	298801	core	core	2.275762129310143	0.0	0.0	0.0	0.03346709013691387	0.0	0.03346709013691387	0.0	0.03346709013691387	0.0	0.0	0.13386836054765539	0.10040127041074243	0.03346709013691387	0.0	0.0	0.0	0.0	0.0	0.0	0.13386836054765547	0.0	0.0	0.0	0.0	0.0
RA_51	298802	304415	5614	disruptive	RHS-DGF1-TSGII	0.0	0.0	0.0	0.0	1.7812611328820804	0.0	0.0	0.0	1.7812611328820804	0.0	0.0	0.0	0.0	0.0	0.0	0.0	0.0	0.0	0.0	0.0	0.0	0.0	0.0	0.0	0.0	0.0
RA_52	1	116401	116401	core	core	1.8900181269920362	0.0	0.0	0.0	0.0	0.0	0.0	0.0	0.0	0.0	0.0	0.17181982972654875	0.0	0.0	0.0	0.0	0.0	0.0	0.0	0.0	0.08590991486327437	0.0	0.0	0.08590991486327437	0.0	0.0
RA_52	116402	120301	3900	disruptive	Other	0.0	0.0	0.0	0.0	0.0	0.0	0.0	0.0	0.0	0.0	0.0	0.0	0.0	0.0	0.0	0.0	0.0	0.0	0.0	0.0	0.0	0.0	0.0	0.0	0.0	0.0
RA_52	120302	169801	49500	core	core	1.6161616161616161	0.0	0.0	0.0	0.0	0.0	0.0	0.0	0.0	0.0	0.0	0.0	0.0	0.0	0.0	0.0	0.0	0.0	0.0	0.0	0.0	0.0	0.0	0.0	0.0	0.0
RA_52	169802	199801	30000	disruptive	Other	0.6666666666666667	0.0	0.0	0.0	0.0	0.0	0.0	0.0	0.0	0.0	0.0	0.3333333333333335	0.0	0.0	0.0	0.0	0.0	0.0	0.0	0.0	0.33333333333333337	0.0	0.0	0.0	0.0	0.0
RA_52	199802	268201	68400	core	core	1.3157894736842104	0.0	0.0	0.0	0.0	0.0	0.0	0.0	0.0	0.0	0.0	1.0233918128654969	0.14619883040935733	0.0	0.0	0.0	0.0	0.0	0.0	0.0	0.584795321637427	0.14619883040935674	0.0	0.14619883040935674	0.14619883040935674	0.0
RA_52	268202	298586	30385	disruptive	Other	0.3291097581043278	0.0	0.0	0.0	0.0	0.0	0.0	0.0	0.0	0.0	0.0	0.0	0.0	0.0	0.0	0.0	0.0	0.0	0.0	0.0	0.0	0.0	0.0	0.0	0.0	0.0
RA_53	1	45901	45901	disruptive	TcMUC-MASP-TSGV	0.4357203546763687	0.4357203546763687	0.4357203546763687	0.0	0.0	0.21786017733818436	0.21786017733818436	0.0	0.0	0.21786017733818436	0.2178601773381843	0.2178601773381843	0.43572035467636816	0.21786017733818436	0.0	0.0	0.0	0.0	0.0	0.0	0.21786017733818436	0.0	0.0	0.0	0.0	0.0
RA_53	45902	57001	11100	core	core	2.7027027027027026	0.0	0.0	0.0	0.0	0.0	0.0	0.0	0.0	0.0	0.0	0.0	0.0	0.0	0.0	0.0	0.0	0.0	0.0	0.0	0.0	0.0	0.0	0.0	0.0	0.0
RA_53	57002	57601	600	disruptive	Other	0.0	0.0	0.0	0.0	0.0	0.0	0.0	0.0	0.0	0.0	0.0	0.0	0.0	0.0	0.0	0.0	0.0	0.0	0.0	0.0	0.0	0.0	0.0	0.0	0.0	0.0
RA_53	57602	78001	20400	core	core	1.4705882352941175	0.0	0.0	0.0	0.0	0.0	0.0	0.0	0.0	0.0	0.0	0.0	0.0	0.0	0.0	0.0	0.0	0.0	0.0	0.0	0.0	0.0	0.0	0.0	0.0	0.0
RA_53	78002	139201	61200	disruptive	Other	2.6143790849673203	0.0	0.0	0.0	0.0	0.0	0.0	0.0	0.0	0.0	0.0	0.4901960784313726	0.0	0.0	0.0	0.0	0.0	0.0	0.0	0.0	0.49019607843137253	0.0	0.0	0.0	0.0	0.0
RA_53	139202	155401	16200	core	core	1.2345679012345678	0.0	0.0	0.0	0.0	0.0	0.0	0.0	0.0	0.0	0.0	0.0	0.0	0.0	0.0	0.0	0.0	0.0	0.0	0.0	0.0	0.0	0.0	0.0	0.0	0.0
RA_53	155402	172201	16800	disruptive	GP63	0.5952380952380952	0.0	0.0	0.0	0.0	0.0	0.0	0.5952380952380952	0.0	0.0	0.0	3.571428571428571	1.7857142857142847	0.0	0.0	0.0	0.0	0.0	0.0	0.0	2.380952380952381	0.5952380952380952	0.5952380952380952	0.0	0.5952380952380952	0.0
RA_53	172202	182701	10500	core	core	1.9047619047619049	0.0	0.0	0.0	0.0	0.0	0.0	0.0	0.0	0.0	0.0	0.0	0.0	0.0	0.0	0.0	0.0	0.0	0.0	0.0	0.0	0.0	0.0	0.0	0.0	0.0
RA_53	182702	194701	12000	disruptive	Other	1.6666666666666665	0.0	0.0	0.0	0.0	0.0	0.0	0.0	0.0	0.0	0.0	0.0	0.0	0.0	0.0	0.0	0.0	0.0	0.0	0.0	0.0	0.0	0.0	0.0	0.0	0.0
RA_53	194702	284701	90000	core	core	2.111111111111111	0.0	0.0	0.0	0.0	0.0	0.0	0.0	0.0	0.0	0.0	0.11111111111111116	0.0	0.0	0.0	0.0	0.0	0.0	0.0	0.0	0.11111111111111112	0.0	0.0	0.0	0.0	0.0
RA_53	284702	296554	11853	disruptive	Other	1.687336539272758	0.0	0.0	0.0	0.0	0.0	0.0	0.0	0.0	0.0	0.0	1.6873365392727582	0.0	0.0	0.0	0.0	0.0	0.0	0.0	0.0	1.687336539272758	0.0	0.0	0.0	0.0	0.0
RA_54	1	55501	55501	disruptive	RHS-DGF1-TSGII	0.7207077349957658	0.0	0.0	0.0	0.18017693374894145	0.18017693374894145	0.18017693374894145	0.18017693374894145	0.18017693374894145	0.18017693374894145	0.0	0.5405308012468244	0.0	0.18017693374894145	0.0	0.0	0.0	0.0	0.0	0.0	0.3603538674978829	0.0	0.0	0.0	0.0	0.0
RA_54	55502	65701	10200	core	core	0.0	0.0	0.0	0.0	0.0	0.0	0.0	0.0	0.0	0.0	0.0	0.9803921568627452	0.0	0.0	0.0	0.0	0.0	0.0	0.0	0.0	0.9803921568627451	0.0	0.0	0.0	0.0	0.0
RA_54	65702	223801	158100	disruptive	RHS-DGF1-TSGII	1.2017710309930423	0.0	0.0	0.0	0.06325110689437066	0.06325110689437066	0.12650221378874132	0.0	0.06325110689437066	0.06325110689437066	0.0	0.6957621758380772	0.3162555344718534	0.12650221378874132	0.0	0.0	0.0	0.0	0.0	0.0	0.4427577482605946	0.06325110689437066	0.06325110689437066	0.0	0.06325110689437066	0.0
RA_54	223802	246301	22500	core	core	1.3333333333333335	0.0	0.0	0.0	0.0	0.0	0.0	0.0	0.0	0.0	0.0	0.0	0.0	0.0	0.0	0.0	0.0	0.0	0.0	0.0	0.0	0.0	0.0	0.0	0.0	0.0
RA_54	246302	290701	44400	disruptive	RHS-DGF1-TSGII	0.22522522522522523	0.0	0.0	0.0	0.22522522522522523	0.22522522522522523	0.6756756756756757	0.0	0.22522522522522523	0.22522522522522523	0.4504504504504505	0.22522522522522515	0.4504504504504503	0.45045045045045046	0.0	0.0	0.0	0.0	0.0	0.22522522522522523	0.22522522522522523	0.0	0.0	0.0	0.0	0.0
RA_54	290702	295599	4898	core	core	0.0	0.0	0.0	0.0	0.0	0.0	0.0	0.0	0.0	0.0	0.0	0.0	0.0	0.0	0.0	0.0	0.0	0.0	0.0	0.0	0.0	0.0	0.0	0.0	0.0	0.0
RA_55	1	601	601	core	core	0.0	0.0	0.0	0.0	0.0	0.0	0.0	0.0	0.0	0.0	0.0	0.0	0.0	0.0	0.0	0.0	0.0	0.0	0.0	0.0	0.0	0.0	0.0	0.0	0.0	0.0
RA_55	602	46501	45900	disruptive	RHS-DGF1-TSGII	0.0	0.0	0.0	0.0	0.8714596949891067	0.21786492374727667	0.6535947712418301	0.0	0.8714596949891067	0.21786492374727667	0.21786492374727673	0.0	0.0	0.43572984749455335	0.0	0.0	0.0	0.0	0.0	0.0	0.0	0.0	0.0	0.0	0.0	0.0
RA_55	46502	64801	18300	core	core	0.0	0.0	0.0	0.0	1.092896174863388	0.0	0.0	0.0	1.092896174863388	0.0	0.0	0.5464480874316942	0.0	0.0	0.0	0.0	0.0	0.0	0.0	0.0	0.546448087431694	0.0	0.0	0.0	0.0	0.0
RA_55	64802	84901	20100	disruptive	RHS-DGF1-TSGII	0.0	0.0	0.0	0.0	0.9950248756218905	0.0	0.9950248756218905	0.0	0.9950248756218905	0.0	0.0	0.49751243781094523	0.0	0.9950248756218905	0.0	0.0	0.0	0.0	0.0	0.0	0.0	0.49751243781094523	0.0	0.0	0.0	0.0
RA_55	84902	94501	9600	core	core	2.0833333333333335	0.0	0.0	0.0	0.0	0.0	0.0	0.0	0.0	0.0	0.0	0.0	0.0	0.0	0.0	0.0	0.0	0.0	0.0	0.0	0.0	0.0	0.0	0.0	0.0	0.0
RA_55	94502	114001	19500	disruptive	RHS-DGF1-TSGII	0.5128205128205128	0.0	0.0	0.0	0.0	0.5128205128205128	0.0	0.0	0.0	0.5128205128205128	0.0	1.0256410256410255	0.0	0.0	0.0	0.0	0.0	0.0	0.0	0.0	0.5128205128205128	0.5128205128205128	0.0	0.0	0.0	0.0
RA_55	114002	153601	39600	core	core	2.525252525252525	0.0	0.0	0.0	0.0	0.0	0.0	0.0	0.0	0.0	0.0	0.2525252525252526	0.0	0.0	0.0	0.0	0.0	0.0	0.0	0.0	0.25252525252525254	0.0	0.0	0.0	0.0	0.0
RA_55	153602	189001	35400	disruptive	Other	1.9774011299435028	0.0	0.0	0.0	0.0	0.0	0.0	0.0	0.0	0.0	0.0	0.0	0.0	0.0	0.0	0.0	0.0	0.0	0.0	0.0	0.0	0.0	0.0	0.0	0.0	0.0
RA_55	189002	198301	9300	core	core	0.0	0.0	0.0	0.0	0.0	0.0	0.0	0.0	0.0	0.0	0.0	0.0	0.0	0.0	0.0	0.0	0.0	0.0	0.0	0.0	0.0	0.0	0.0	0.0	0.0	0.0
RA_55	198302	265501	67200	disruptive	GP63	1.4880952380952381	0.0	0.0	0.0	0.0	0.0	0.0	0.7440476190476191	0.0	0.0	3.4226190476190474	0.0	1.7857142857142847	0.0	0.0	0.0	0.0	0.0	0.0	0.0	0.0	0.0	0.0	0.0	0.0	0.0
RA_55	265502	291241	25740	core	core	0.777000777000777	0.0	0.0	0.0	0.0	0.0	0.0	0.0	0.0	0.0	0.0	0.0	0.0	0.0	0.0	0.0	0.0	0.0	0.0	0.0	0.0	0.0	0.0	0.0	0.0	0.0
RA_56	1	5101	5101	core	core	0.0	0.0	0.0	0.0	0.0	0.0	0.0	0.0	0.0	0.0	0.0	0.0	0.0	0.0	0.0	0.0	0.0	0.0	0.0	0.0	0.0	0.0	0.0	0.0	0.0	0.0
RA_56	5102	31501	26400	disruptive	RHS-DGF1-TSGII	0.0	0.0	0.0	0.0	0.3787878787878788	0.3787878787878788	0.7575757575757576	0.0	0.3787878787878788	0.3787878787878788	0.7575757575757576	0.3787878787878789	0.7575757575757578	0.3787878787878788	0.0	0.0	0.0	0.0	0.3787878787878788	0.0	0.3787878787878788	0.0	0.0	0.0	0.0	0.0
RA_56	31502	96601	65100	core	core	2.61136712749616	0.0	0.0	0.0	0.0	0.0	0.15360983102918588	0.0	0.0	0.0	0.0	0.4608294930875576	0.0	0.15360983102918588	0.0	0.0	0.0	0.0	0.0	0.0	0.4608294930875576	0.0	0.0	0.0	0.0	0.0
RA_56	96602	163501	66900	disruptive	TcMUC-MASP-TSGV	0.0	0.8968609865470851	1.6442451420029893	0.0	0.0	0.0	0.0	1.046337817638266	0.0	0.0	0.0	1.0463378176382658	0.0	0.0	0.0	0.0	0.0	0.0	0.0	0.0	1.046337817638266	0.0	0.0	0.0	0.0	0.0
RA_56	163502	213901	50400	core	core	1.9841269841269842	0.0	0.0	0.0	0.0	0.0	0.0	0.0	0.0	0.0	0.0	0.19841269841269837	0.0	0.0	0.0	0.0	0.0	0.0	0.0	0.0	0.1984126984126984	0.0	0.0	0.0	0.0	0.0
RA_56	213902	262801	48900	disruptive	TcMUC-MASP-TSGV	0.6134969325153374	0.20449897750511245	1.0224948875255624	0.20449897750511245	0.0	0.0	0.4089979550102249	1.0224948875255624	0.0	0.0	0.0	0.8179959100204499	0.40899795501022496	0.20449897750511245	0.0	0.0	0.0	0.0	0.0	0.0	0.6134969325153374	0.0	0.0	0.0	0.20449897750511245	0.0
RA_56	262802	273901	11100	core	core	0.9009009009009009	0.0	0.0	0.0	0.9009009009009009	0.0	0.0	0.0	0.9009009009009009	0.0	0.0	0.0	0.0	0.0	0.0	0.0	0.0	0.0	0.0	0.0	0.0	0.0	0.0	0.0	0.0	0.0
RA_56	273902	290230	16329	disruptive	Other	1.224814746769551	0.0	0.0	0.0	0.0	0.0	0.0	0.0	0.0	0.0	0.0	0.0	0.0	0.0	0.0	0.0	0.0	0.0	0.0	0.0	0.0	0.0	0.0	0.0	0.0	0.0
RA_57	1	132301	132301	disruptive	TcMUC-MASP-TSGV	0.3023408742186378	0.4535113113279567	0.831437404101254	0.0	0.0	0.22675565566397834	0.37792609277329725	0.1511704371093189	0.0	0.22675565566397834	0.151170437109319	0.151170437109319	0.0	0.37792609277329725	0.0	0.0	0.0	0.0	0.0	0.0	0.07558521855465945	0.0	0.0	0.0	0.07558521855465945	0.0
RA_57	132302	161701	29400	core	core	1.0204081632653061	0.0	0.0	0.0	0.0	0.0	0.0	0.0	0.0	0.0	0.0	0.0	0.0	0.0	0.0	0.0	0.0	0.0	0.0	0.0	0.0	0.0	0.0	0.0	0.0	0.0
RA_57	161702	178501	16800	disruptive	Other	2.380952380952381	0.0	0.0	0.0	0.0	0.0	0.0	0.0	0.0	0.0	0.0	0.0	0.0	0.0	0.0	0.0	0.0	0.0	0.0	0.0	0.0	0.0	0.0	0.0	0.0	0.0
RA_57	178502	228001	49500	core	core	1.4141414141414141	0.0	0.0	0.0	0.0	0.0	0.0	0.0	0.0	0.0	0.0	0.0	0.0	0.0	0.0	0.0	0.0	0.0	0.0	0.0	0.0	0.0	0.0	0.0	0.0	0.0
RA_57	228002	252301	24300	disruptive	Other	0.823045267489712	0.0	0.0	0.0	0.0	0.0	0.0	0.0	0.0	0.0	11.11111111111111	0.0	3.292181069958847	0.0	0.0	0.0	0.0	0.0	0.0	0.0	0.0	0.0	0.0	0.0	0.0	0.0
RA_57	252302	282631	30330	core	core	0.9891196834817012	0.0	0.0	0.0	0.0	0.0	0.0	0.0	0.0	0.0	0.0	0.0	0.0	0.0	0.0	0.0	0.0	0.0	0.0	0.0	0.0	0.0	0.0	0.0	0.0	0.0
RA_58	1	17401	17401	core	core	0.5746796161140164	0.0	0.0	0.0	0.0	0.0	0.0	0.0	0.0	0.0	0.0	0.5746796161140164	0.0	0.0	0.0	0.0	0.0	0.0	0.0	0.0	0.5746796161140164	0.0	0.0	0.0	0.0	0.0
RA_58	17402	23701	6300	disruptive	Other	1.5873015873015872	0.0	0.0	0.0	0.0	0.0	0.0	0.0	0.0	0.0	0.0	0.0	0.0	0.0	0.0	0.0	0.0	0.0	0.0	0.0	0.0	0.0	0.0	0.0	0.0	0.0
RA_58	23702	61801	38100	core	core	1.837270341207349	0.0	0.0	0.0	0.0	0.0	0.0	0.0	0.0	0.0	0.0	0.0	0.0	0.0	0.0	0.0	0.0	0.0	0.0	0.0	0.0	0.0	0.0	0.0	0.0	0.0
RA_58	61802	66901	5100	disruptive	Other	0.0	0.0	0.0	0.0	0.0	0.0	0.0	0.0	0.0	0.0	0.0	0.0	0.0	0.0	0.0	0.0	0.0	0.0	0.0	0.0	0.0	0.0	0.0	0.0	0.0	0.0
RA_58	66902	85801	18900	core	core	0.5291005291005291	0.0	0.0	0.0	0.0	0.0	0.0	0.0	0.0	0.0	0.0	0.0	0.0	0.0	0.0	0.0	0.0	0.0	0.0	0.0	0.0	0.0	0.0	0.0	0.0	0.0
RA_58	85802	104401	18600	disruptive	Other	1.075268817204301	0.0	0.0	0.0	0.0	0.0	0.0	0.0	0.0	0.0	0.0	0.0	0.0	0.0	0.0	0.0	0.0	0.0	0.0	0.0	0.0	0.0	0.0	0.0	0.0	0.0
RA_58	104402	130801	26400	core	core	1.1363636363636365	0.0	0.0	0.0	0.0	0.0	0.0	0.0	0.0	0.0	0.3787878787878789	0.0	0.0	0.0	0.0	0.0	0.0	0.0	0.0	0.0	0.0	0.0	0.0	0.0	0.0	0.0
RA_58	130802	133201	2400	disruptive	Other	0.0	0.0	0.0	0.0	0.0	0.0	0.0	0.0	0.0	0.0	0.0	0.0	0.0	0.0	0.0	0.0	0.0	0.0	0.0	0.0	0.0	0.0	0.0	0.0	0.0	0.0
RA_58	133202	161401	28200	core	core	0.3546099290780142	0.0	0.0	0.0	0.0	0.0	0.0	0.0	0.0	0.0	0.0	0.35460992907801425	0.3546099290780145	0.0	0.0	0.0	0.0	0.0	0.0	0.0	0.3546099290780142	0.0	0.0	0.0	0.0	0.0
RA_58	161402	205501	44100	disruptive	RHS-DGF1-TSGII	0.45351473922902497	0.0	0.0	0.0	1.1337868480725624	0.0	0.0	0.0	1.1337868480725624	0.0	0.0	0.0	0.22675736961451243	0.0	0.0	0.0	0.0	0.0	0.0	0.0	0.0	0.0	0.0	0.0	0.0	0.0
RA_58	205502	219901	14400	core	core	0.0	0.0	0.0	0.0	0.0	0.0	0.0	0.0	0.0	0.0	0.0	0.0	0.0	0.0	0.0	0.0	0.0	0.0	0.0	0.0	0.0	0.0	0.0	0.0	0.0	0.0
RA_58	219902	275921	56020	disruptive	Other	0.8925383791503035	0.0	0.0	0.0	0.0	0.0	0.0	0.0	0.0	0.0	0.0	0.17850767583006077	0.0	0.0	0.0	0.0	0.0	0.0	0.0	0.0	0.0	0.0	0.0	0.0	0.17850767583006072	0.0
RA_59	1	273669	273669	disruptive	TcMUC-MASP-TSGV	0.25578344642615714	0.4019454158125327	0.6942693545852837	0.47502640050572037	0.0	0.14616196938637552	0.8404313239716592	0.07308098469318776	0.0	0.14616196938637552	0.1461619693863756	0.036540492346593956	0.25578344642615747	0.07308098469318776	0.0	0.0	0.0	0.2192429540795633	0.03654049234659388	0.0	0.03654049234659388	0.0	0.0	0.0	0.0	0.0
RA_60	1	63901	63901	disruptive	TcMUC-MASP-TSGV	0.0	0.15649207367646828	0.15649207367646828	0.0	0.0	0.15649207367646828	0.15649207367646828	0.0	0.0	0.15649207367646828	0.15649207367646834	0.15649207367646834	0.0	0.0	0.0	0.0	0.0	0.15649207367646828	0.0	0.0	0.0	0.15649207367646828	0.0	0.0	0.0	0.0
RA_60	63902	89101	25200	core	core	1.1904761904761905	0.0	0.0	0.0	0.0	0.0	0.0	0.0	0.0	0.0	0.0	0.7936507936507935	0.3968253968253972	0.0	0.0	0.0	0.0	0.0	0.0	0.0	0.7936507936507936	0.0	0.0	0.0	0.0	0.0
RA_60	89102	269796	180695	disruptive	RHS-DGF1-TSGII	1.1068374885857384	0.0	0.0	0.0	0.16602562328786075	0.11068374885857385	0.16602562328786075	0.0	0.16602562328786075	0.11068374885857385	0.0	0.664102493151443	0.05534187442928662	0.0	0.0	0.0	0.11068374885857385	0.0	0.0	0.055341874429286925	0.4427349954342954	0.0	0.0	0.055341874429286925	0.16602562328786075	0.0
RA_61	1	26701	26701	core	core	1.8725890416089284	0.0	0.0	0.0	0.0	0.0	0.0	0.0	0.0	0.0	0.0	0.7490356166435714	0.3745178083217855	0.0	0.0	0.0	0.0	0.0	0.0	0.0	0.7490356166435714	0.0	0.0	0.0	0.0	0.0
RA_61	26702	84301	57600	disruptive	Other	2.4305555555555554	0.0	0.0	0.0	0.0	0.0	0.0	0.0	0.0	0.0	0.0	0.0	0.0	0.0	0.0	0.0	0.0	0.0	0.0	0.0	0.0	0.0	0.0	0.0	0.0	0.0
RA_61	84302	93901	9600	core	core	1.0416666666666667	0.0	0.0	0.0	0.0	0.0	0.0	0.0	0.0	0.0	0.0	0.0	0.0	0.0	0.0	0.0	0.0	0.0	0.0	0.0	0.0	0.0	0.0	0.0	0.0	0.0
RA_61	93902	210001	116100	disruptive	TcMUC-MASP-TSGV	0.8613264427217915	0.0	0.5167958656330749	0.1722652885443583	0.1722652885443583	0.0	0.5167958656330749	0.1722652885443583	0.1722652885443583	0.0	0.0	0.08613264427217926	0.0861326442721797	0.25839793281653745	0.0	0.0	0.0	0.0	0.08613264427217915	0.0	0.08613264427217915	0.0	0.0	0.0	0.0	0.0
RA_61	210002	268279	58278	core	core	2.4022787329695596	0.0	0.0	0.0	0.0	0.0	0.0	0.0	0.0	0.0	0.0	0.0	0.17159133806925375	0.0	0.0	0.0	0.0	0.0	0.0	0.0	0.0	0.0	0.0	0.0	0.0	0.0
RA_62	1	266917	266917	core	core	2.3228194532382727	0.0	0.0	0.0	0.0	0.0	0.0	0.0	0.0	0.0	0.0	0.07492965978187982	0.03746482989093991	0.0	0.0	0.0	0.0	0.0	0.0	0.0	0.07492965978187976	0.0	0.0	0.0	0.0	0.0
RA_63	1	32101	32101	core	core	1.2460671007133735	0.0	0.0	0.0	0.0	0.0	0.0	0.0	0.0	0.0	0.0	0.0	0.0	0.0	0.0	0.0	0.0	0.0	0.0	0.0	0.0	0.0	0.0	0.0	0.0	0.0
RA_63	32102	76201	44100	disruptive	Other	0.22675736961451248	0.0	0.0	0.0	0.0	0.0	0.0	0.0	0.0	0.0	37.414965986394556	0.0	0.0	0.0	0.0	0.0	0.0	0.0	0.0	0.0	0.0	0.0	0.0	0.0	0.0	0.0
RA_63	76202	118801	42600	core	core	1.1737089201877935	0.0	0.0	0.0	0.0	0.0	0.0	0.0	0.0	0.0	0.0	0.0	0.0	0.0	0.0	0.0	0.0	0.0	0.0	0.0	0.0	0.0	0.0	0.0	0.0	0.0
RA_63	118802	136201	17400	disruptive	Other	1.1494252873563218	0.0	0.0	0.0	0.0	0.0	0.0	0.0	0.0	0.0	0.0	0.5747126436781609	0.0	0.0	0.0	0.0	0.0	0.0	0.0	0.0	0.0	0.0	0.0	0.5747126436781609	0.0	0.0
RA_63	136202	164701	28500	core	core	0.7017543859649122	0.0	0.0	0.0	0.0	0.0	0.0	0.0	0.0	0.0	0.0	0.3508771929824561	0.0	0.0	0.0	0.0	0.0	0.0	0.0	0.0	0.3508771929824561	0.0	0.0	0.0	0.0	0.0
RA_63	164702	264517	99816	disruptive	TcMUC-MASP-TSGV	0.20036867836819747	0.40073735673639493	0.7012903742886912	0.20036867836819747	0.0	0.20036867836819747	0.30055301755229624	0.0	0.0	0.20036867836819747	0.10018433918409864	0.30055301755229635	0.5009216959204927	0.10018433918409873	0.0	0.0	0.0	0.0	0.0	0.0	0.10018433918409873	0.10018433918409873	0.0	0.0	0.10018433918409873	0.0
RA_64	1	77401	77401	core	core	1.1627756747328846	0.0	0.0	0.0	0.12919729719254272	0.0	0.12919729719254272	0.0	0.12919729719254272	0.0	0.0	0.1291972971925428	0.12919729719254391	0.12919729719254272	0.0	0.0	0.0	0.0	0.0	0.0	0.12919729719254272	0.0	0.0	0.0	0.0	0.0
RA_64	77402	186001	108600	disruptive	Other	1.3812154696132597	0.0	0.0	0.0	0.0	0.0	0.0	0.0	0.0	0.0	0.0	0.18416206261510126	0.0	0.0	0.0	0.0	0.0	0.0	0.0	0.0	0.09208103130755065	0.0	0.0	0.09208103130755065	0.0	0.0
RA_64	186002	210301	24300	core	core	2.05761316872428	0.0	0.0	0.0	0.0	0.0	0.0	0.0	0.0	0.0	0.0	0.41152263374485587	0.4115226337448554	0.0	0.0	0.0	0.0	0.0	0.0	0.0	0.411522633744856	0.0	0.0	0.0	0.0	0.0
RA_64	210302	259801	49500	disruptive	TcMUC-MASP-TSGV	0.40404040404040403	0.0	0.6060606060606061	0.40404040404040403	0.0	0.0	0.40404040404040403	0.0	0.0	0.0	0.0	1.4141414141414144	0.20202020202020243	0.0	0.0	0.0	0.0	0.0	0.0	0.0	0.8080808080808081	0.6060606060606061	0.20202020202020202	0.0	0.0	0.0
RA_64	259802	260343	542	core	core	0.0	0.0	0.0	0.0	0.0	0.0	0.0	0.0	0.0	0.0	0.0	0.0	0.0	0.0	0.0	0.0	0.0	0.0	0.0	0.0	0.0	0.0	0.0	0.0	0.0	0.0
RA_65	1	6301	6301	disruptive	RHS-DGF1-TSGII	0.0	0.0	0.0	0.0	1.5870496746548166	0.0	0.0	0.0	1.5870496746548166	0.0	0.0	0.0	0.0	0.0	0.0	0.0	0.0	0.0	0.0	0.0	0.0	0.0	0.0	0.0	0.0	0.0
RA_65	6302	30301	24000	core	core	0.8333333333333333	0.0	0.0	0.0	0.8333333333333333	0.0	0.0	0.0	0.8333333333333333	0.0	0.0	0.8333333333333333	0.0	0.0	0.0	0.0	0.0	0.0	0.0	0.0	0.8333333333333333	0.0	0.0	0.0	0.0	0.0
RA_65	30302	43201	12900	disruptive	Other-TS	0.0	0.0	0.0	0.0	0.0	0.0	0.7751937984496124	0.0	0.0	0.0	0.0	0.0	0.0	0.0	0.0	0.0	0.7751937984496124	0.0	0.0	0.0	0.0	0.0	0.0	0.0	0.0	0.0
RA_65	43202	155401	112200	core	core	2.13903743315508	0.0	0.0	0.0	0.0	0.0	0.0	0.0	0.0	0.0	0.0	0.35650623885918	0.08912655971479566	0.0	0.0	0.0	0.0	0.0	0.0	0.0	0.267379679144385	0.0	0.0	0.0	0.08912655971479501	0.0
RA_65	155402	173101	17700	disruptive	TcMUC-MASP-TSGV	0.0	2.2598870056497176	0.0	0.0	0.0	0.0	0.0	0.0	0.0	0.0	0.0	0.0	0.0	0.0	0.0	0.0	0.0	0.0	0.0	0.0	0.0	0.0	0.0	0.0	0.0	0.0
RA_65	173102	198901	25800	core	core	2.3255813953488373	0.0	0.0	0.0	0.0	0.0	0.0	0.0	0.0	0.0	0.0	0.0	0.0	0.0	0.0	0.0	0.0	0.0	0.0	0.0	0.0	0.0	0.0	0.0	0.0	0.0
RA_65	198902	202801	3900	disruptive	Other	0.0	0.0	0.0	0.0	0.0	0.0	2.5641025641025643	0.0	0.0	0.0	0.0	5.128205128205129	0.0	0.0	0.0	0.0	0.0	0.0	0.0	0.0	2.5641025641025643	0.0	0.0	2.5641025641025643	0.0	0.0
RA_65	202802	260119	57318	core	core	0.3489305279318887	0.0	0.0	0.0	0.0	0.0	0.0	0.0	0.0	0.0	0.1744652639659443	1.395722111727555	0.17446526396594386	0.0	0.0	0.0	0.0	0.0	0.0	0.0	1.2212568477616106	0.0	0.0	0.0	0.17446526396594436	0.0
RA_66	1	51001	51001	core	core	1.1764475206368503	0.0	0.0	0.0	0.0	0.0	0.0	0.0	0.0	0.0	0.0	0.7842983470912335	0.0	0.0	0.0	0.0	0.0	0.0	0.0	0.0	0.5882237603184252	0.0	0.0	0.0	0.19607458677280837	0.0
RA_66	51002	88501	37500	disruptive	RHS-DGF1-TSGII	1.3333333333333335	0.0	0.0	0.0	0.26666666666666666	0.0	0.26666666666666666	0.0	0.26666666666666666	0.0	0.0	0.8	0.0	0.0	0.0	0.26666666666666666	0.0	0.0	0.0	0.0	0.5333333333333333	0.0	0.0	0.0	0.26666666666666666	0.0
RA_66	88502	107701	19200	core	core	0.0	0.0	0.0	0.0	0.0	0.0	0.5208333333333334	0.0	0.0	0.0	1.041666666666667	0.5208333333333335	1.5625	0.0	0.0	0.5208333333333334	0.0	0.0	0.0	0.0	0.5208333333333334	0.0	0.0	0.0	0.0	0.0
RA_66	107702	129901	22200	disruptive	RHS-DGF1-TSGII	0.9009009009009009	0.0	0.0	0.0	1.3513513513513513	0.0	0.45045045045045046	0.0	1.3513513513513513	0.0	0.0	1.801801801801802	1.3513513513513509	0.0	0.0	0.0	0.0	0.0	0.0	0.45045045045045046	1.3513513513513513	0.0	0.0	0.0	0.45045045045045046	0.0
RA_66	129902	194401	64500	core	core	2.1705426356589146	0.0	0.0	0.0	0.0	0.0	0.0	0.0	0.0	0.0	0.0	0.31007751937984507	0.0	0.0	0.0	0.0	0.0	0.0	0.0	0.0	0.31007751937984496	0.0	0.0	0.0	0.0	0.0
RA_66	194402	231901	37500	disruptive	RHS-DGF1-TSGII	0.5333333333333333	0.0	0.0	0.0	0.26666666666666666	0.0	0.8	0.0	0.26666666666666666	0.0	0.0	1.6	0.0	0.0	0.0	0.26666666666666666	0.26666666666666666	0.0	0.26666666666666666	0.0	1.0666666666666667	0.0	0.0	0.0	0.5333333333333333	0.0
RA_66	231902	243601	11700	core	core	2.5641025641025643	0.0	0.0	0.0	0.0	0.0	0.0	0.0	0.0	0.0	0.0	0.0	0.0	0.0	0.0	0.0	0.0	0.0	0.0	0.0	0.0	0.0	0.0	0.0	0.0	0.0
RA_66	243602	260089	16488	disruptive	RHS-DGF1-TSGII	2.42600679281902	0.0	0.0	0.0	0.0	0.606501698204755	0.0	0.0	0.0	0.606501698204755	0.0	0.6065016982047551	0.0	0.0	0.0	0.0	0.0	0.0	0.0	0.0	0.606501698204755	0.0	0.0	0.0	0.0	0.0
RA_67	1	1801	1801	disruptive	Other	0.0	0.0	0.0	0.0	0.0	0.0	0.0	0.0	0.0	0.0	0.0	0.0	0.0	0.0	0.0	0.0	0.0	0.0	0.0	0.0	0.0	0.0	0.0	0.0	0.0	0.0
RA_67	1802	63001	61200	core	core	2.1241830065359477	0.0	0.0	0.0	0.0	0.0	0.0	0.0	0.0	0.0	0.0	0.0	0.16339869281045694	0.0	0.0	0.0	0.0	0.0	0.0	0.0	0.0	0.0	0.0	0.0	0.0	0.0
RA_67	63002	71401	8400	disruptive	Other	1.1904761904761905	0.0	0.0	0.0	0.0	0.0	0.0	0.0	0.0	0.0	0.0	0.0	0.0	0.0	0.0	0.0	0.0	0.0	0.0	0.0	0.0	0.0	0.0	0.0	0.0	0.0
RA_67	71402	185701	114300	core	core	1.837270341207349	0.0	0.0	0.0	0.0	0.0	0.0	0.0	0.0	0.0	0.0	0.0	0.0	0.0	0.0	0.0	0.0	0.0	0.0	0.0	0.0	0.0	0.0	0.0	0.0	0.0
RA_67	185702	256801	71100	disruptive	RHS-DGF1-TSGII	0.14064697609001406	0.0	0.0	0.14064697609001406	0.42194092827004215	0.42194092827004215	0.42194092827004215	0.0	0.42194092827004215	0.42194092827004215	0.14064697609001398	0.0	0.0	0.2812939521800281	0.0	0.0	0.0	0.0	0.0	0.0	0.0	0.0	0.0	0.0	0.0	0.0
RA_67	256802	259529	2728	core	core	0.0	0.0	0.0	0.0	3.665689149560117	0.0	0.0	0.0	3.665689149560117	0.0	0.0	0.0	0.0	0.0	0.0	0.0	0.0	0.0	0.0	0.0	0.0	0.0	0.0	0.0	0.0	0.0
RA_68	1	150301	150301	core	core	2.0625278607594093	0.0	0.0	0.0	0.0	0.0	0.0	0.0	0.0	0.0	0.0	0.0	0.0	0.0	0.0	0.0	0.0	0.0	0.0	0.0	0.0	0.0	0.0	0.0	0.0	0.0
RA_68	150302	154801	4500	disruptive	Other	0.0	0.0	0.0	0.0	0.0	0.0	0.0	0.0	0.0	0.0	0.0	0.0	0.0	0.0	0.0	0.0	0.0	0.0	0.0	0.0	0.0	0.0	0.0	0.0	0.0	0.0
RA_68	154802	176401	21600	core	core	1.3888888888888888	0.0	0.0	0.0	0.0	0.0	0.0	0.0	0.0	0.0	0.0	0.462962962962963	0.0	0.0	0.0	0.0	0.0	0.0	0.0	0.0	0.46296296296296297	0.0	0.0	0.0	0.0	0.0
RA_68	176402	253801	77400	disruptive	GP63	1.0335917312661498	0.0	0.0	0.0	0.25839793281653745	0.0	0.12919896640826872	0.9043927648578811	0.25839793281653745	0.0	0.0	2.0671834625322996	0.12919896640826778	0.12919896640826872	0.0	0.0	0.0	0.0	0.0	0.0	1.1627906976744187	0.3875968992248062	0.12919896640826872	0.25839793281653745	0.25839793281653745	0.0
RA_68	253802	259028	5227	core	core	0.0	0.0	0.0	0.0	0.0	0.0	0.0	0.0	0.0	0.0	0.0	0.0	0.0	0.0	0.0	0.0	0.0	0.0	0.0	0.0	0.0	0.0	0.0	0.0	0.0	0.0
RA_69	1	53101	53101	disruptive	RHS-DGF1-TSGII	0.3766407412289787	0.0	0.0	0.0	0.3766407412289787	0.3766407412289787	0.3766407412289787	0.0	0.3766407412289787	0.3766407412289787	0.0	0.3766407412289787	0.0	0.0	0.0	0.0	0.0	0.0	0.0	0.3766407412289787	0.3766407412289787	0.0	0.0	0.0	0.0	0.0
RA_69	53102	79201	26100	core	core	1.5325670498084292	0.0	0.0	0.0	0.0	0.0	0.0	0.0	0.0	0.0	0.0	0.3831417624521074	0.0	0.0	0.0	0.0	0.0	0.0	0.0	0.0	0.3831417624521073	0.0	0.0	0.0	0.0	0.0
RA_69	79202	256035	176834	disruptive	TcMUC-MASP-TSGV	0.3393012655937207	0.39585147652600744	0.8482531639843016	0.05655021093228678	0.05655021093228678	0.22620084372914712	0.16965063279686035	0.16965063279686035	0.05655021093228678	0.22620084372914712	0.0	0.22620084372914717	0.0	0.11310042186457356	0.0	0.0	0.0	0.0	0.0	0.0	0.16965063279686035	0.0	0.05655021093228678	0.0	0.05655021093228678	0.0
RA_70	1	10801	10801	disruptive	Other	0.9258401999814833	0.0	0.0	0.0	0.0	0.0	0.0	0.0	0.0	0.0	0.0	0.0	0.0	0.0	0.0	0.0	0.0	0.0	0.0	0.0	0.0	0.0	0.0	0.0	0.0	0.0
RA_70	10802	42901	32100	core	core	1.2461059190031152	0.0	0.0	0.0	0.0	0.0	0.0	0.0	0.0	0.0	0.0	0.6230529595015577	0.0	0.0	0.0	0.0	0.0	0.0	0.0	0.0	0.3115264797507788	0.0	0.0	0.0	0.3115264797507788	0.0
RA_70	42902	50701	7800	disruptive	Other	2.5641025641025643	0.0	0.0	0.0	0.0	0.0	0.0	0.0	0.0	0.0	0.0	3.8461538461538467	0.0	0.0	0.0	0.0	0.0	0.0	0.0	0.0	2.5641025641025643	0.0	0.0	0.0	1.2820512820512822	0.0
RA_70	50702	85201	34500	core	core	2.318840579710145	0.0	0.0	0.0	0.0	0.0	0.0	0.0	0.0	0.0	0.0	0.8695652173913044	0.0	0.0	0.0	0.0	0.0	0.0	0.0	0.0	0.5797101449275363	0.0	0.0	0.0	0.2898550724637681	0.0
RA_70	85202	112801	27600	disruptive	Other	0.7246376811594203	0.0	0.0	0.0	0.0	0.0	0.0	0.0	0.0	0.0	0.0	0.3623188405797102	0.0	0.0	0.0	0.0	0.0	0.0	0.0	0.0	0.36231884057971014	0.0	0.0	0.0	0.0	0.0
RA_70	112802	159901	47100	core	core	1.6985138004246285	0.0	0.0	0.0	0.0	0.0	0.0	0.0	0.0	0.0	0.0	0.0	0.0	0.0	0.0	0.0	0.0	0.0	0.0	0.0	0.0	0.0	0.0	0.0	0.0	0.0
RA_70	159902	165301	5400	disruptive	Other	1.8518518518518519	0.0	0.0	0.0	0.0	0.0	0.0	0.0	0.0	0.0	0.0	0.0	0.0	0.0	0.0	0.0	0.0	0.0	0.0	0.0	0.0	0.0	0.0	0.0	0.0	0.0
RA_70	165302	255196	89895	core	core	2.8922631959508314	0.0	0.0	0.0	0.0	0.0	0.0	0.0	0.0	0.0	0.0	0.0	0.0	0.0	0.0	0.0	0.0	0.0	0.0	0.0	0.0	0.0	0.0	0.0	0.0	0.0
RA_71	1	48601	48601	disruptive	RHS-DGF1-TSGII	0.0	0.0	0.0	0.0	0.8230283327503549	0.41151416637517746	0.6172712495627662	0.0	0.8230283327503549	0.41151416637517746	0.0	0.0	0.0	0.41151416637517746	0.0	0.20575708318758873	0.0	0.0	0.0	0.0	0.0	0.0	0.0	0.0	0.0	0.0
RA_71	48602	69001	20400	core	core	1.9607843137254901	0.0	0.0	0.0	0.0	0.0	0.0	0.0	0.0	0.0	0.0	0.0	0.0	0.0	0.0	0.0	0.0	0.0	0.0	0.0	0.0	0.0	0.0	0.0	0.0	0.0
RA_71	69002	84301	15300	disruptive	Other	0.6535947712418301	0.0	0.0	0.0	0.0	0.0	0.0	0.0	0.0	0.0	0.0	0.0	0.0	0.0	0.0	0.0	0.0	0.0	0.0	0.0	0.0	0.0	0.0	0.0	0.0	0.0
RA_71	84302	90301	6000	core	core	0.0	0.0	0.0	0.0	0.0	0.0	0.0	0.0	0.0	0.0	0.0	0.0	0.0	0.0	0.0	0.0	0.0	0.0	0.0	0.0	0.0	0.0	0.0	0.0	0.0	0.0
RA_71	90302	111901	21600	disruptive	Other	2.314814814814815	0.0	0.0	0.0	0.0	0.0	0.46296296296296297	0.0	0.0	0.0	0.0	0.0	0.0	0.0	0.46296296296296297	0.0	0.0	0.0	0.0	0.0	0.0	0.0	0.0	0.0	0.0	0.0
RA_71	111902	132901	21000	core	core	1.4285714285714286	0.0	0.0	0.0	0.0	0.0	0.0	0.0	0.0	0.0	0.0	0.4761904761904763	0.4761904761904763	0.0	0.0	0.0	0.0	0.0	0.0	0.0	0.4761904761904762	0.0	0.0	0.0	0.0	0.0
RA_71	132902	207601	74700	disruptive	Other	1.4725568942436411	0.0	0.0	0.0	0.0	0.0	0.13386880856760375	0.0	0.0	0.0	0.0	0.40160642570281135	0.13386880856760364	0.0	0.13386880856760375	0.0	0.0	0.0	0.0	0.0	0.2677376171352075	0.0	0.0	0.0	0.13386880856760375	0.0
RA_71	207602	234601	27000	core	core	1.8518518518518519	0.0	0.0	0.0	0.0	0.0	0.0	0.0	0.0	0.0	0.0	0.7407407407407407	0.37037037037037024	0.0	0.0	0.0	0.0	0.0	0.0	0.0	0.37037037037037035	0.0	0.0	0.0	0.37037037037037035	0.0
RA_71	234602	239101	4500	disruptive	Other	0.0	0.0	0.0	0.0	0.0	0.0	0.0	0.0	0.0	0.0	0.0	4.444444444444445	0.0	0.0	0.0	0.0	0.0	0.0	0.0	0.0	4.444444444444445	0.0	2.2222222222222223	0.0	0.0	0.0
RA_71	239102	253529	14428	core	core	2.0792902689215413	0.0	0.0	0.0	0.0	0.0	0.0	0.0	0.0	0.0	0.6930967563071806	0.0	0.0	0.0	0.0	0.0	0.0	0.0	0.0	0.0	0.0	0.0	0.0	0.0	0.0	0.0
RA_72	1	64501	64501	disruptive	RHS-DGF1-TSGII	0.15503635602548796	0.0	0.0	0.0	0.9302181361529279	0.3100727120509759	0.46510906807646396	0.0	0.9302181361529279	0.3100727120509759	0.465109068076464	0.31007271205097586	0.3100727120509763	0.46510906807646396	0.0	0.0	0.0	0.0	0.0	0.0	0.3100727120509759	0.0	0.0	0.0	0.0	0.0
RA_72	64502	139501	75000	core	core	1.3333333333333335	0.0	0.0	0.0	0.0	0.0	0.0	0.0	0.0	0.0	0.0	0.0	0.2666666666666657	0.0	0.0	0.0	0.0	0.0	0.0	0.0	0.0	0.0	0.0	0.0	0.0	0.0
RA_72	139502	158701	19200	disruptive	Other	3.125	0.0	0.0	0.0	0.0	0.0	0.0	0.0	0.0	0.0	0.0	0.0	0.0	0.0	0.0	0.0	0.0	0.0	0.0	0.0	0.0	0.0	0.0	0.0	0.0	0.0
RA_72	158702	200101	41400	core	core	1.6908212560386475	0.0	0.0	0.0	0.0	0.0	0.0	0.0	0.0	0.0	0.0	0.0	0.0	0.0	0.0	0.0	0.0	0.0	0.0	0.0	0.0	0.0	0.0	0.0	0.0	0.0
RA_72	200102	226801	26700	disruptive	TcMUC-MASP-TSGV	0.7490636704119851	0.0	0.37453183520599254	0.0	0.0	0.0	0.0	0.37453183520599254	0.0	0.0	0.0	0.0	0.0	0.0	0.0	0.0	0.0	0.0	0.0	0.0	0.0	0.0	0.0	0.0	0.0	0.0
RA_72	226802	238501	11700	core	core	0.0	0.0	0.0	0.0	0.0	0.0	0.0	0.0	0.0	0.0	0.0	0.0	0.0	0.0	0.0	0.0	0.0	0.0	0.0	0.0	0.0	0.0	0.0	0.0	0.0	0.0
RA_72	238502	252795	14294	disruptive	RHS-DGF1-TSGII	1.3991884706870015	0.0	0.0	0.0	0.6995942353435007	0.0	0.0	0.6995942353435007	0.6995942353435007	0.0	0.0	0.6995942353435007	0.6995942353435005	0.0	0.0	0.0	0.0	0.0	0.0	0.0	0.6995942353435007	0.0	0.0	0.0	0.0	0.0
RA_73	1	42001	42001	disruptive	Other	0.7142687078879074	0.0	0.0	0.0	0.0	0.0	0.0	0.0	0.0	0.0	0.0	0.0	0.0	0.0	0.0	0.0	0.0	0.0	0.0	0.0	0.0	0.0	0.0	0.0	0.0	0.0
RA_73	42002	53701	11700	core	core	1.7094017094017093	0.0	0.0	0.0	0.0	0.0	0.0	0.0	0.0	0.0	0.0	0.0	0.0	0.0	0.0	0.0	0.0	0.0	0.0	0.0	0.0	0.0	0.0	0.0	0.0	0.0
RA_73	53702	69001	15300	disruptive	Other	0.6535947712418301	0.0	0.0	0.0	0.0	0.0	0.0	0.0	0.0	0.0	0.0	0.0	0.0	0.0	0.0	0.0	0.0	0.0	0.0	0.0	0.0	0.0	0.0	0.0	0.0	0.0
RA_73	69002	75001	6000	core	core	0.0	0.0	0.0	0.0	0.0	0.0	0.0	0.0	0.0	0.0	0.0	0.0	0.0	0.0	0.0	0.0	0.0	0.0	0.0	0.0	0.0	0.0	0.0	0.0	0.0	0.0
RA_73	75002	98101	23100	disruptive	Other	0.8658008658008658	0.0	0.0	0.0	0.0	0.0	0.0	0.0	0.0	0.0	0.8658008658008658	0.4329004329004329	0.432900432900432	0.0	0.0	0.0	0.0	0.0	0.0	0.0	0.4329004329004329	0.0	0.0	0.0	0.0	0.0
RA_73	98102	126001	27900	core	core	1.7921146953405018	0.0	0.0	0.0	0.0	0.0	0.0	0.35842293906810035	0.0	0.0	3.5842293906810037	0.3584229390681004	1.0752688172043001	0.0	0.0	0.0	0.0	0.0	0.0	0.0	0.35842293906810035	0.0	0.0	0.0	0.0	0.0
RA_73	126002	138001	12000	disruptive	Other-TS	0.8333333333333333	0.0	0.0	0.0	0.0	0.0	0.8333333333333333	0.0	0.0	0.0	1.6666666666666665	0.0	1.666666666666666	0.0	0.8333333333333333	0.0	0.0	0.0	0.0	0.0	0.0	0.0	1.6666666666666665	0.0	0.0	0.0
RA_73	138002	148501	10500	core	core	2.857142857142857	0.0	0.0	0.0	0.0	0.0	0.0	0.0	0.0	0.0	0.0	0.0	0.0	0.0	0.0	0.0	0.0	0.0	0.0	0.0	0.0	0.0	0.0	0.0	0.0	0.0
RA_73	148502	252582	104081	disruptive	TcMUC-MASP-TSGV	0.5764740922935021	1.056869169204754	0.5764740922935021	0.09607901538225036	0.0	0.0	0.09607901538225036	0.0	0.0	0.0	0.0	0.5764740922935021	0.7686321230580031	0.0	0.0	0.0	0.0	0.0	0.0	0.0	0.0	0.5764740922935021	0.38431606152900144	0.0	0.0	0.0
RA_74	1	57901	57901	disruptive	GP63	0.0	0.34541717759624185	0.8635429439906046	0.34541717759624185	0.0	0.0	0.6908343551924837	1.0362515327887256	0.0	0.0	0.0	0.8635429439906046	0.0	0.34541717759624185	0.0	0.0	0.0	0.0	0.0	0.0	0.6908343551924837	0.0	0.0	0.0	0.17270858879812093	0.0
RA_74	57902	104701	46800	core	core	1.2820512820512822	0.0	0.0	0.0	0.0	0.0	0.0	0.0	0.0	0.0	0.0	0.21367521367521358	0.0	0.0	0.0	0.0	0.0	0.0	0.0	0.0	0.21367521367521367	0.0	0.0	0.0	0.0	0.0
RA_74	104702	129601	24900	disruptive	TcMUC-MASP-TSGV	1.2048192771084336	0.8032128514056225	0.8032128514056225	0.0	0.0	0.0	0.0	0.8032128514056225	0.0	0.0	0.0	0.8032128514056225	0.0	0.0	0.0	0.0	0.0	0.0	0.0	0.0	0.8032128514056225	0.0	0.0	0.0	0.0	0.0
RA_74	129602	181501	51900	core	core	2.504816955684008	0.0	0.0	0.0	0.0	0.0	0.0	0.0	0.0	0.0	0.0	0.3853564547206165	0.0	0.0	0.0	0.0	0.0	0.0	0.0	0.0	0.3853564547206166	0.0	0.0	0.0	0.0	0.0
RA_74	181502	252483	70982	disruptive	TcMUC-MASP-TSGV	0.0	0.8452847200698769	3.3811388802795075	0.0	0.0	0.0	0.0	0.8452847200698769	0.0	0.0	0.0	0.7044039333915642	0.0	0.0	0.0	0.0	0.0	0.0	0.0	0.0	0.704403933391564	0.0	0.0	0.0	0.0	0.0
RA_75	1	20401	20401	disruptive	Other	0.0	0.0	0.0	0.0	0.0	0.0	0.0	0.0	0.0	0.0	0.0	0.0	0.0	0.0	0.0	0.0	0.0	0.0	0.0	0.0	0.0	0.0	0.0	0.0	0.0	0.0
RA_75	20402	31501	11100	core	core	1.8018018018018018	0.0	0.0	0.0	0.0	0.0	0.0	0.0	0.0	0.0	0.0	0.0	0.0	0.0	0.0	0.0	0.0	0.0	0.0	0.0	0.0	0.0	0.0	0.0	0.0	0.0
RA_75	31502	35101	3600	disruptive	Other	0.0	0.0	0.0	0.0	0.0	0.0	0.0	0.0	0.0	0.0	0.0	0.0	0.0	0.0	0.0	0.0	0.0	0.0	0.0	0.0	0.0	0.0	0.0	0.0	0.0	0.0
RA_75	35102	100501	65400	core	core	2.446483180428135	0.0	0.0	0.0	0.0	0.0	0.0	0.0	0.0	0.0	0.0	0.0	0.0	0.0	0.0	0.0	0.0	0.0	0.0	0.0	0.0	0.0	0.0	0.0	0.0	0.0
RA_75	100502	128701	28200	disruptive	Other	3.900709219858156	0.0	0.0	0.0	0.0	0.0	0.0	0.0	0.0	0.0	0.0	0.0	0.0	0.0	0.0	0.0	0.0	0.0	0.0	0.0	0.0	0.0	0.0	0.0	0.0	0.0
RA_75	128702	154201	25500	core	core	2.3529411764705883	0.0	0.0	0.0	0.0	0.0	0.0	0.0	0.0	0.0	0.0	1.1764705882352944	0.3921568627450984	0.0	0.0	0.0	0.0	0.0	0.0	0.0	0.39215686274509803	0.39215686274509803	0.39215686274509803	0.39215686274509803	0.0	0.0
RA_75	154202	209701	55500	disruptive	TcMUC-MASP-TSGV	0.1801801801801802	1.6216216216216215	1.4414414414414416	0.1801801801801802	0.1801801801801802	0.1801801801801802	0.1801801801801802	0.0	0.1801801801801802	0.1801801801801802	0.18018018018018012	0.18018018018018012	0.36036036036036023	0.0	0.0	0.0	0.0	0.0	0.0	0.0	0.1801801801801802	0.0	0.1801801801801802	0.0	0.0	0.0
RA_75	209702	229501	19800	core	core	2.525252525252525	0.0	0.0	0.0	0.0	0.0	0.0	0.0	0.0	0.0	0.0	0.5050505050505052	0.5050505050505052	0.0	0.0	0.0	0.0	0.0	0.0	0.0	0.5050505050505051	0.0	0.0	0.0	0.0	0.0
RA_75	229502	250913	21412	disruptive	RHS-DGF1-TSGII	0.46702783485895755	0.0	0.0	0.0	0.0	0.0	0.9340556697179151	0.0	0.0	0.0	0.0	0.0	0.0	0.46702783485895755	0.0	0.0	0.46702783485895755	0.0	0.0	0.0	0.0	0.0	0.0	0.0	0.0	0.0
RA_76	1	18601	18601	disruptive	Other	0.537605505080372	0.0	0.0	0.0	0.0	0.0	0.0	0.0	0.0	0.0	0.5376055050803719	1.612816515241116	0.5376055050803714	0.0	0.0	0.0	0.0	0.0	0.0	0.0	0.537605505080372	0.0	0.0	0.537605505080372	0.537605505080372	0.0
RA_76	18602	72001	53400	core	core	1.3108614232209737	0.0	0.0	0.0	0.0	0.0	0.0	0.0	0.0	0.0	0.0	0.0	0.0	0.0	0.0	0.0	0.0	0.0	0.0	0.0	0.0	0.0	0.0	0.0	0.0	0.0
RA_76	72002	159901	87900	disruptive	TcMUC-MASP-TSGV	0.11376564277588169	0.45506257110352677	0.45506257110352677	0.45506257110352677	0.0	0.11376564277588169	0.5688282138794084	0.0	0.0	0.11376564277588169	0.0	0.7963594994311718	0.3412969283276439	0.0	0.0	0.0	0.0	0.0	0.0	0.0	0.45506257110352677	0.11376564277588169	0.11376564277588169	0.0	0.22753128555176338	0.0
RA_76	159902	241819	81918	core	core	1.4648795136600012	0.0	0.0	0.0	0.0	0.0	0.0	0.0	0.0	0.0	0.0	0.36621987841500037	0.0	0.0	0.0	0.0	0.0	0.0	0.0	0.0	0.24414658561000024	0.0	0.0	0.12207329280500012	0.0	0.0
RA_77	1	20101	20101	core	core	0.9949753743594846	0.0	0.0	0.0	0.0	0.0	0.0	0.0	0.0	0.0	0.0	0.0	0.0	0.0	0.0	0.0	0.0	0.0	0.0	0.0	0.0	0.0	0.0	0.0	0.0	0.0
RA_77	20102	47401	27300	disruptive	Other	1.098901098901099	0.0	0.0	0.0	0.0	0.0	0.0	0.0	0.0	0.0	0.0	0.0	0.0	0.0	0.0	0.0	0.0	0.0	0.0	0.0	0.0	0.0	0.0	0.0	0.0	0.0
RA_77	47402	54601	7200	core	core	1.3888888888888888	0.0	0.0	0.0	0.0	0.0	0.0	0.0	0.0	0.0	0.0	0.0	0.0	0.0	0.0	0.0	0.0	0.0	0.0	0.0	0.0	0.0	0.0	0.0	0.0	0.0
RA_77	54602	137101	82500	disruptive	RHS-DGF1-TSGII	0.6060606060606061	0.0	0.0	0.0	0.48484848484848486	0.24242424242424243	0.48484848484848486	0.0	0.48484848484848486	0.24242424242424243	0.36363636363636376	0.1212121212121211	0.8484848484848477	0.48484848484848486	0.0	0.0	0.0	0.0	0.0	0.0	0.0	0.0	0.0	0.12121212121212122	0.0	0.0
RA_77	137102	160501	23400	core	core	1.2820512820512822	0.0	0.0	0.0	0.0	0.0	0.0	0.0	0.0	0.0	0.0	0.0	0.0	0.0	0.0	0.0	0.0	0.0	0.0	0.0	0.0	0.0	0.0	0.0	0.0	0.0
RA_77	160502	167101	6600	disruptive	Other	4.545454545454546	0.0	0.0	0.0	0.0	0.0	0.0	0.0	0.0	0.0	0.0	0.0	0.0	0.0	0.0	0.0	0.0	0.0	0.0	0.0	0.0	0.0	0.0	0.0	0.0	0.0
RA_77	167102	202801	35700	core	core	1.680672268907563	0.0	0.0	0.0	0.0	0.0	0.0	0.0	0.0	0.0	0.0	0.28011204481792706	0.0	0.0	0.0	0.0	0.0	0.0	0.0	0.0	0.2801120448179272	0.0	0.0	0.0	0.0	0.0
RA_77	202802	237001	34200	disruptive	RHS-DGF1-TSGII	0.0	0.0	0.0	0.0	0.8771929824561403	0.2923976608187135	0.2923976608187135	0.0	0.8771929824561403	0.2923976608187135	0.0	0.29239766081871355	0.0	0.0	0.0	0.0	0.0	0.0	0.2923976608187135	0.0	0.0	0.0	0.0	0.2923976608187135	0.0	0.0
RA_77	237002	237948	947	core	core	0.0	0.0	0.0	0.0	0.0	0.0	0.0	0.0	0.0	0.0	0.0	0.0	0.0	0.0	0.0	0.0	0.0	0.0	0.0	0.0	0.0	0.0	0.0	0.0	0.0	0.0
RA_78	1	184801	184801	core	core	1.515143316324046	0.0	0.0	0.0	0.0	0.0	0.0	0.0	0.0	0.0	0.0	0.0541122612972873	0.16233678389186323	0.0	0.0	0.0	0.0	0.0	0.0	0.0	0.05411226129728735	0.0	0.0	0.0	0.0	0.05411226129728735
RA_78	184802	205801	21000	disruptive	GP63	0.0	0.0	0.0	0.0	0.0	0.0	0.0	1.4285714285714286	0.0	0.0	8.095238095238095	0.0	3.80952380952381	0.0	0.0	0.0	0.0	0.0	0.0	0.0	0.0	0.0	0.0	0.0	0.0	0.0
RA_78	205802	235404	29603	core	core	3.0402324088774786	0.0	0.0	0.0	0.0	0.0	0.0	0.0	0.0	0.0	0.0	0.0	0.0	0.0	0.0	0.0	0.0	0.0	0.0	0.0	0.0	0.0	0.0	0.0	0.0	0.0
RA_79	1	33301	33301	disruptive	RHS-DGF1-TSGII	0.6005825650881356	0.0	0.0	0.0	1.2011651301762711	0.0	0.3002912825440678	0.0	1.2011651301762711	0.0	0.0	2.7026215428966096	0.0	0.0	0.0	0.0	0.0	0.0	0.0	0.3002912825440678	1.5014564127203387	0.0	0.0	0.0	1.2011651301762711	0.0
RA_79	33302	196801	163500	core	core	0.9785932721712538	0.0	0.0	0.0	0.0	0.0	0.0	0.0	0.0	0.0	0.0	0.6727828746177371	0.06116207951070329	0.0	0.0	0.0	0.0	0.0	0.0	0.0	0.5504587155963303	0.0	0.0	0.0	0.12232415902140673	0.0
RA_79	196802	231969	35168	disruptive	Other	0.0	0.0	0.0	0.0	0.0	0.0	0.0	0.0	0.0	0.0	0.0	0.0	0.0	0.0	0.0	0.0	0.0	0.0	0.0	0.0	0.0	0.0	0.0	0.0	0.0	0.0
RA_80	1	60601	60601	disruptive	TcMUC-MASP-TSGV	0.4950413359515519	0.1650137786505173	0.6600551146020692	0.4950413359515519	0.0	0.0	0.6600551146020692	0.0	0.0	0.0	0.0	0.990082671903104	0.33002755730103495	0.0	0.0	0.0	0.0	0.0	0.0	0.0	0.4950413359515519	0.1650137786505173	0.0	0.1650137786505173	0.1650137786505173	0.0
RA_80	60602	86101	25500	core	core	1.1764705882352942	0.0	0.0	0.0	0.0	0.0	0.0	0.0	0.0	0.0	0.0	0.0	0.7843137254901968	0.0	0.0	0.0	0.0	0.0	0.0	0.0	0.0	0.0	0.0	0.0	0.0	0.0
RA_80	86102	108001	21900	disruptive	Other	0.9132420091324202	0.0	0.0	0.0	0.0	0.0	0.0	0.0	0.0	0.0	6.392694063926941	0.0	0.0	0.0	0.0	0.0	0.0	0.0	0.0	0.0	0.0	0.0	0.0	0.0	0.0	0.0
RA_80	108002	131401	23400	core	core	1.2820512820512822	0.0	0.0	0.0	0.0	0.0	0.0	0.0	0.0	0.0	0.4273504273504274	0.8547008547008548	0.8547008547008552	0.0	0.0	0.0	0.0	0.0	0.0	0.0	0.8547008547008547	0.0	0.0	0.0	0.0	0.0
RA_80	131402	211501	80100	disruptive	Other	1.2484394506866416	0.0	0.0	0.0	0.0	0.0	0.0	0.0	0.0	0.0	0.0	0.0	0.0	0.0	0.0	0.0	0.0	0.0	0.0	0.0	0.0	0.0	0.0	0.0	0.0	0.0
RA_80	211502	220801	9300	core	core	1.075268817204301	0.0	0.0	0.0	0.0	0.0	1.075268817204301	0.0	0.0	0.0	0.0	0.0	0.0	1.075268817204301	0.0	0.0	0.0	0.0	0.0	0.0	0.0	0.0	0.0	0.0	0.0	0.0
RA_80	220802	231336	10535	disruptive	RHS-DGF1-TSGII	0.0	0.0	0.0	0.0	1.8984337921214998	0.0	0.0	0.0	1.8984337921214998	0.0	0.0	1.8984337921214998	0.0	0.0	0.0	0.0	0.0	0.0	0.0	0.0	0.9492168960607499	0.0	0.0	0.0	0.9492168960607499	0.0
RA_81	1	9601	9601	core	core	1.0415581710238517	0.0	0.0	0.0	0.0	0.0	0.0	0.0	0.0	0.0	0.0	0.0	0.0	0.0	0.0	0.0	0.0	0.0	0.0	0.0	0.0	0.0	0.0	0.0	0.0	0.0
RA_81	9602	229326	219725	disruptive	TcMUC-MASP-TSGV	0.40960291273182386	0.45511434747980434	0.7281829559676869	0.36409147798384345	0.04551143474798043	0.09102286949596086	0.7281829559676869	0.18204573899192172	0.04551143474798043	0.09102286949596086	0.04551143474798036	0.04551143474798036	0.22755717373990336	0.22755717373990217	0.0	0.0	0.0	0.1365343042439413	0.0	0.0	0.04551143474798043	0.0	0.0	0.0	0.0	0.1365343042439413
RA_82	1	3001	3001	core	core	0.0	0.0	0.0	0.0	0.0	0.0	0.0	0.0	0.0	0.0	0.0	0.0	0.0	0.0	0.0	0.0	0.0	0.0	0.0	0.0	0.0	0.0	0.0	0.0	0.0	0.0
RA_82	3002	34801	31800	disruptive	RHS-DGF1-TSGII	0.0	0.0	0.0	0.0	0.6289308176100629	0.31446540880503143	0.6289308176100629	0.0	0.6289308176100629	0.31446540880503143	0.0	0.0	0.0	0.31446540880503143	0.0	0.0	0.0	0.0	0.0	0.0	0.0	0.0	0.0	0.0	0.0	0.0
RA_82	34802	57001	22200	core	core	4.0540540540540535	0.0	0.0	0.0	0.0	0.0	0.0	0.0	0.0	0.0	0.0	0.0	0.0	0.0	0.0	0.0	0.0	0.0	0.0	0.0	0.0	0.0	0.0	0.0	0.0	0.0
RA_82	57002	63901	6900	disruptive	Other	2.898550724637681	0.0	0.0	0.0	0.0	0.0	0.0	0.0	0.0	0.0	0.0	0.0	0.0	0.0	0.0	0.0	0.0	0.0	0.0	0.0	0.0	0.0	0.0	0.0	0.0	0.0
RA_82	63902	78901	15000	core	core	0.6666666666666667	0.0	0.0	0.0	0.0	0.0	0.0	0.0	0.0	0.0	0.0	0.0	0.0	0.0	0.0	0.0	0.0	0.0	0.0	0.0	0.0	0.0	0.0	0.0	0.0	0.0
RA_82	78902	96901	18000	disruptive	Other-TS	1.6666666666666665	0.0	0.0	0.0	0.0	0.0	0.5555555555555556	0.0	0.0	0.0	0.0	0.0	0.0	0.0	0.5555555555555556	0.0	0.0	0.0	0.0	0.0	0.0	0.0	0.0	0.0	0.0	0.0
RA_82	96902	117301	20400	core	core	1.4705882352941175	0.0	0.0	0.0	0.0	0.0	0.0	0.0	0.0	0.0	0.0	0.0	0.4901960784313726	0.0	0.0	0.0	0.0	0.0	0.0	0.0	0.0	0.0	0.0	0.0	0.0	0.0
RA_82	117302	190201	72900	disruptive	Other	1.7832647462277091	0.0	0.0	0.0	0.0	0.0	0.27434842249657065	0.0	0.0	0.0	0.0	0.41152263374485587	0.13717421124828633	0.0	0.27434842249657065	0.0	0.0	0.0	0.0	0.0	0.27434842249657065	0.0	0.0	0.0	0.13717421124828533	0.0
RA_82	190202	228053	37852	core	core	1.585120997569481	0.0	0.0	0.0	0.0	0.0	0.0	0.0	0.0	0.0	0.0	0.7925604987847406	0.5283736658564937	0.0	0.0	0.0	0.0	0.0	0.0	0.0	0.5283736658564937	0.26418683292824685	0.26418683292824685	0.0	0.0	0.0
RA_83	1	127501	127501	core	core	1.5686151481164852	0.0	0.0	0.0	0.0	0.0	0.0	0.0	0.0	0.0	0.0	0.0	0.07843075740582428	0.0	0.0	0.0	0.0	0.0	0.0	0.0	0.0	0.0	0.0	0.0	0.0	0.0
RA_83	127502	225032	97531	disruptive	TcMUC-MASP-TSGV	0.0	0.2050630056084732	0.6151890168254196	0.6151890168254196	0.2050630056084732	0.0	0.7177205196296562	0.0	0.2050630056084732	0.0	0.0	0.0	0.0	0.1025315028042366	0.0	0.0	0.0	0.0	0.0	0.0	0.0	0.0	0.0	0.0	0.0	0.0
RA_84	1	12601	12601	core	core	0.0	0.0	0.0	0.0	0.0	0.0	0.0	0.0	0.0	0.0	0.0	0.0	0.0	0.0	0.0	0.0	0.0	0.0	0.0	0.0	0.0	0.0	0.0	0.0	0.0	0.0
RA_84	12602	46801	34200	disruptive	RHS-DGF1-TSGII	0.584795321637427	0.0	0.0	0.0	0.2923976608187135	0.2923976608187135	0.0	0.0	0.2923976608187135	0.2923976608187135	0.0	1.461988304093567	0.29239766081871466	0.0	0.0	0.0	0.0	0.0	0.0	0.0	0.8771929824561403	0.0	0.0	0.0	0.584795321637427	0.0
RA_84	46802	62101	15300	core	core	3.2679738562091503	0.0	0.0	0.0	0.0	0.0	0.0	0.0	0.0	0.0	0.0	0.0	0.0	0.0	0.0	0.0	0.0	0.0	0.0	0.0	0.0	0.0	0.0	0.0	0.0	0.0
RA_84	62102	78901	16800	disruptive	Other	1.7857142857142858	0.0	0.0	0.0	0.0	0.0	0.0	0.0	0.0	0.0	0.0	0.5952380952380953	0.0	0.0	0.0	0.0	0.0	0.0	0.0	0.0	0.5952380952380952	0.0	0.0	0.0	0.0	0.0
RA_84	78902	103801	24900	core	core	1.2048192771084336	0.0	0.0	0.0	0.0	0.0	0.0	0.0	0.0	0.0	0.0	0.0	0.0	0.0	0.0	0.0	0.0	0.0	0.0	0.0	0.0	0.0	0.0	0.0	0.0	0.0
RA_84	103802	224661	120860	disruptive	Other	0.4964421644878372	0.0	0.0	0.0	0.0	0.0	0.0	0.0	0.0	0.0	0.0	0.08274036074797286	0.0	0.0	0.0	0.0	0.0	0.0	0.0	0.0	0.08274036074797286	0.0	0.0	0.0	0.0	0.0
RA_85	1	68101	68101	disruptive	RHS-DGF1-TSGII	0.0	0.0	0.0	0.0	0.4405221656069661	0.4405221656069661	0.4405221656069661	0.0	0.4405221656069661	0.4405221656069661	0.0	0.14684072186898867	0.0	0.14684072186898872	0.0	0.0	0.0	0.0	0.0	0.14684072186898872	0.14684072186898872	0.0	0.0	0.0	0.0	0.0
RA_85	68102	102001	33900	core	core	1.7699115044247788	0.0	0.0	0.0	0.0	0.0	0.0	0.0	0.0	0.0	0.0	0.0	0.0	0.0	0.0	0.0	0.0	0.0	0.0	0.0	0.0	0.0	0.0	0.0	0.0	0.0
RA_85	102002	193501	91500	disruptive	Other	0.0	0.0	0.0	0.0	0.0	0.0	0.0	0.0	0.0	0.0	0.0	5.7923497267759565	0.0	0.0	0.0	0.0	0.0	0.0	0.0	0.0	5.683060109289617	0.0	0.0	0.0	0.1092896174863388	0.0
RA_85	193502	221305	27804	core	core	1.438641922025608	0.0	0.0	0.0	0.0	0.0	0.0	0.0	0.0	0.0	0.0	0.0	0.0	0.0	0.0	0.0	0.0	0.0	0.0	0.0	0.0	0.0	0.0	0.0	0.0	0.0
RA_86	1	108001	108001	disruptive	RHS-DGF1-TSGII	0.18518347052342107	0.0	0.09259173526171054	0.0	0.7407338820936843	0.09259173526171054	0.7407338820936843	0.09259173526171054	0.7407338820936843	0.09259173526171054	0.185183470523421	0.3703669410468422	0.18518347052342143	0.37036694104684215	0.0	0.09259173526171054	0.09259173526171054	0.0	0.18518347052342107	0.0	0.18518347052342107	0.0	0.0	0.0	0.18518347052342107	0.0
RA_86	108002	114001	6000	core	core	0.0	0.0	0.0	0.0	0.0	0.0	0.0	0.0	0.0	0.0	0.0	0.0	0.0	0.0	0.0	0.0	0.0	0.0	0.0	0.0	0.0	0.0	0.0	0.0	0.0	0.0
RA_86	114002	220534	106533	disruptive	TcMUC-MASP-TSGV	0.0	0.0	0.5632057672270564	0.0	0.2816028836135282	0.09386762787117607	1.0325439065829367	0.0	0.2816028836135282	0.09386762787117607	0.18773525574235217	0.4693381393558804	0.18773525574235173	0.2816028836135282	0.0	0.0	0.09386762787117607	0.3754705114847043	0.18773525574235214	0.0	0.2816028836135282	0.09386762787117607	0.09386762787117607	0.0	0.09386762787117607	0.0
RA_87	1	220224	220224	disruptive	TcMUC-MASP-TSGV	0.227041557686719	0.36326649229875035	0.9989828538215635	0.2724498692240628	0.09081662307468759	0.045408311537343794	0.40867480383609417	0.09081662307468759	0.09081662307468759	0.045408311537343794	0.045408311537343815	0.5903080499854694	0.22704155768671797	0.045408311537343794	0.0	0.0	0.0	0.045408311537343794	0.045408311537343794	0.0	0.18163324614937518	0.3178581807614066	0.3178581807614066	0.0	0.09081662307468759	0.0
RA_88	1	11101	11101	core	core	0.0	0.0	0.0	0.0	0.0	0.0	0.0	0.0	0.0	0.0	0.0	0.0	0.0	0.0	0.0	0.0	0.0	0.0	0.0	0.0	0.0	0.0	0.0	0.0	0.0	0.0
RA_88	11102	23101	12000	disruptive	Other	5.0	0.0	0.0	0.0	0.0	0.0	0.0	0.0	0.0	0.0	0.0	0.0	0.0	0.0	0.0	0.0	0.0	0.0	0.0	0.0	0.0	0.0	0.0	0.0	0.0	0.0
RA_88	23102	106801	83700	core	core	1.3142174432497011	0.0	0.0	0.0	0.0	0.0	0.0	0.0	0.0	0.0	0.0	0.0	0.0	0.0	0.0	0.0	0.0	0.0	0.0	0.0	0.0	0.0	0.0	0.0	0.0	0.0
RA_88	106802	126301	19500	disruptive	RHS-DGF1-TSGII	1.0256410256410255	0.0	0.0	0.0	0.5128205128205128	0.0	0.0	0.0	0.5128205128205128	0.0	0.0	2.051282051282051	0.0	0.0	0.0	0.0	0.0	0.0	0.0	0.0	1.5384615384615385	0.0	0.0	0.0	0.5128205128205128	0.0
RA_88	126302	185701	59400	core	core	2.0202020202020203	0.0	0.0	0.0	0.0	0.0	0.0	0.0	0.0	0.0	0.0	0.16835016835016825	0.1683501683501678	0.0	0.0	0.0	0.0	0.0	0.0	0.0	0.16835016835016833	0.0	0.0	0.0	0.0	0.0
RA_88	185702	201001	15300	disruptive	RHS-DGF1-TSGII	0.0	0.0	0.0	0.0	0.6535947712418301	0.0	0.0	0.0	0.6535947712418301	0.0	0.0	0.65359477124183	0.0	0.0	0.0	0.0	0.0	0.0	0.0	0.0	0.6535947712418301	0.0	0.0	0.0	0.0	0.0
RA_88	201002	219888	18887	core	core	0.0	0.0	0.0	0.0	1.5883941335310001	0.0	0.0	0.0	1.5883941335310001	0.0	0.0	0.5294647111769999	0.0	0.0	0.0	0.0	0.0	0.0	0.0	0.0	0.529464711177	0.0	0.0	0.0	0.0	0.0
RA_89	1	57301	57301	disruptive	TcMUC-MASP-TSGV	0.6980680965428178	0.6980680965428178	0.0	0.17451702413570444	0.0	0.0	0.17451702413570444	0.17451702413570444	0.0	0.0	0.0	1.9196872654927488	1.2216191689499318	0.0	0.0	0.0	0.0	0.0	0.0	0.0	0.6980680965428178	0.8725851206785221	1.0471021448142266	0.17451702413570444	0.17451702413570444	0.0
RA_89	57302	72001	14700	core	core	0.0	0.0	0.0	0.0	0.0	0.0	0.0	0.0	0.0	0.0	0.0	0.6802721088435373	0.6802721088435373	0.0	0.0	0.0	0.0	0.0	0.0	0.0	0.0	0.6802721088435374	1.3605442176870748	0.0	0.0	0.0
RA_89	72002	216593	144592	disruptive	TcMUC-MASP-TSGV	0.276640478034746	0.8299214341042381	0.6916011950868651	0.0691601195086865	0.0	0.0	0.41496071705211907	0.138320239017373	0.0	0.0	0.138320239017373	0.553280956069492	0.8990815536129251	0.0691601195086865	0.0	0.0	0.0	0.138320239017373	0.0	0.0	0.0691601195086865	0.4841208365608056	0.6224410755781786	0.0	0.0	0.0
RA_90	1	213362	213362	disruptive	TcMUC-MASP-TSGV	0.18747480807266523	1.0311114443996587	0.8436366363269935	0.2812122121089978	0.0	0.1406061060544989	0.609293126236162	0.18747480807266523	0.0	0.1406061060544989	0.14060610605449897	0.0	0.23434351009083088	0.04686870201816631	0.0	0.0	0.0	0.2812122121089978	0.0	0.0	0.0	0.0	0.0	0.0	0.0	0.0
RA_91	1	43801	43801	disruptive	RHS-DGF1-TSGII	0.22830528983356546	0.0	0.0	0.0	0.0	0.22830528983356546	0.22830528983356546	0.0	0.0	0.22830528983356546	0.0	0.0	0.0	0.22830528983356546	0.0	0.0	0.0	0.0	0.0	0.0	0.0	0.0	0.0	0.0	0.0	0.0
RA_91	43802	86401	42600	core	core	1.6431924882629108	0.0	0.0	0.0	0.0	0.0	0.0	0.0	0.0	0.0	0.0	0.0	0.23474178403755985	0.0	0.0	0.0	0.0	0.0	0.0	0.0	0.0	0.0	0.0	0.0	0.0	0.0
RA_91	86402	126601	40200	disruptive	Other	0.9950248756218905	0.0	0.0	0.0	0.0	0.0	0.0	0.0	0.0	0.0	0.0	0.0	0.0	0.0	0.0	0.0	0.0	0.0	0.0	0.0	0.0	0.0	0.0	0.0	0.0	0.0
RA_91	126602	137401	10800	core	core	1.8518518518518519	0.0	0.0	0.0	0.0	0.0	0.0	0.0	0.0	0.0	0.0	0.0	0.0	0.0	0.0	0.0	0.0	0.0	0.0	0.0	0.0	0.0	0.0	0.0	0.0	0.0
RA_91	137402	149401	12000	disruptive	Other	0.0	0.0	0.0	0.0	0.0	0.0	0.0	0.0	0.0	0.0	0.0	0.0	0.0	0.0	0.0	0.0	0.0	0.0	0.0	0.0	0.0	0.0	0.0	0.0	0.0	0.0
RA_91	149402	177301	27900	core	core	0.7168458781362007	0.0	0.0	0.0	0.0	0.0	0.0	0.0	0.0	0.0	0.0	0.0	0.0	0.0	0.0	0.0	0.0	0.0	0.0	0.0	0.0	0.0	0.0	0.0	0.0	0.0
RA_91	177302	191101	13800	disruptive	Other	1.4492753623188406	0.0	0.0	0.0	0.0	0.0	0.0	0.0	0.0	0.0	0.0	0.0	0.0	0.0	0.0	0.0	0.0	0.0	0.0	0.0	0.0	0.0	0.0	0.0	0.0	0.0
RA_91	191102	209390	18289	core	core	0.5467767510525452	0.0	0.0	0.0	0.0	0.0	0.0	0.0	0.0	0.0	0.0	0.0	0.0	0.0	0.0	0.0	0.0	0.0	0.0	0.0	0.0	0.0	0.0	0.0	0.0	0.0
RA_92	1	6301	6301	disruptive	Other	0.0	0.0	0.0	0.0	0.0	0.0	0.0	0.0	0.0	0.0	0.0	0.0	0.0	0.0	0.0	0.0	0.0	0.0	0.0	0.0	0.0	0.0	0.0	0.0	0.0	0.0
RA_92	6302	34501	28200	core	core	2.4822695035460995	0.0	0.3546099290780142	0.0	0.0	0.0	0.0	0.0	0.0	0.0	0.0	0.7092198581560285	0.3546099290780145	0.0	0.0	0.0	0.0	0.0	0.0	0.0	0.3546099290780142	0.3546099290780142	0.3546099290780142	0.0	0.0	0.0
RA_92	34502	62101	27600	disruptive	Other	1.4492753623188406	0.0	0.0	0.0	0.0	0.0	0.0	0.0	0.0	0.0	0.0	0.0	0.0	0.0	0.0	0.0	0.0	0.0	0.0	0.0	0.0	0.0	0.0	0.0	0.0	0.0
RA_92	62102	125701	63600	core	core	1.729559748427673	0.0	0.0	0.0	0.0	0.0	0.0	0.0	0.0	0.0	0.0	0.0	0.0	0.0	0.0	0.0	0.0	0.0	0.0	0.0	0.0	0.0	0.0	0.0	0.0	0.0
RA_92	125702	131401	5700	disruptive	Other	0.0	0.0	0.0	0.0	0.0	0.0	0.0	0.0	0.0	0.0	0.0	0.0	0.0	0.0	0.0	0.0	0.0	0.0	0.0	0.0	0.0	0.0	0.0	0.0	0.0	0.0
RA_92	131402	140701	9300	core	core	2.150537634408602	0.0	0.0	0.0	0.0	0.0	0.0	0.0	0.0	0.0	0.0	1.075268817204301	0.0	0.0	0.0	0.0	0.0	0.0	0.0	0.0	1.075268817204301	0.0	0.0	0.0	0.0	0.0
RA_92	140702	181201	40500	disruptive	Other	0.0	0.0	0.0	0.0	0.0	0.0	0.0	0.0	0.0	0.0	0.0	0.0	0.0	0.0	0.0	0.0	0.0	0.0	0.0	0.0	0.0	0.0	0.0	0.0	0.0	0.0
RA_92	181202	184801	3600	core	core	2.7777777777777777	0.0	0.0	0.0	0.0	0.0	0.0	0.0	0.0	0.0	0.0	0.0	0.0	0.0	0.0	0.0	0.0	0.0	0.0	0.0	0.0	0.0	0.0	0.0	0.0	0.0
RA_92	184802	206978	22177	disruptive	TcMUC-MASP-TSGV	0.0	3.1564233214591693	0.0	0.0	0.0	0.0	0.0	0.0	0.0	0.0	0.0	0.0	0.0	0.0	0.0	0.0	0.0	0.0	0.0	0.0	0.0	0.0	0.0	0.0	0.0	0.0
RA_93	1	205837	205837	disruptive	TcMUC-MASP-TSGV	0.29149278312451116	0.728731957811278	1.1659711324980446	0.09716426104150372	0.04858213052075186	0.0	0.09716426104150372	0.6315676967697742	0.04858213052075186	0.0	0.0	0.19432852208300755	0.5829855662490218	0.0	0.0	0.0	0.0	0.0	0.0	0.0	0.14574639156225558	0.04858213052075186	0.04858213052075186	0.0	0.0	0.14574639156225558
RA_94	1	18001	18001	disruptive	RHS-DGF1-TSGII	0.0	0.0	0.0	0.0	0.5555246930726071	0.5555246930726071	0.0	0.0	0.5555246930726071	0.5555246930726071	0.555524693072607	0.555524693072607	0.0	0.0	0.0	0.0	0.0	0.0	0.0	0.0	0.0	0.0	0.0	0.5555246930726071	0.0	0.0
RA_94	18002	185101	167100	core	core	1.196888090963495	0.0	0.0	0.0	0.0	0.0	0.059844404548174746	0.0	0.0	0.0	0.0	0.3590664272890485	0.059844404548174523	0.059844404548174746	0.0	0.0	0.0	0.0	0.0	0.0	0.23937761819269898	0.0	0.0	0.059844404548174746	0.059844404548174746	0.0
RA_94	185102	205771	20670	disruptive	Other	0.0	0.0	0.0	0.0	0.0	0.0	0.9675858732462507	0.0	0.0	0.0	0.0	1.9351717464925011	0.0	0.0	0.0	0.0	0.0	0.0	0.0	0.0	0.9675858732462507	0.0	0.0	0.0	0.9675858732462507	0.0
RA_95	1	8101	8101	disruptive	Other	0.0	0.0	0.0	0.0	0.0	0.0	0.0	0.0	0.0	0.0	0.0	0.0	0.0	0.0	0.0	0.0	0.0	0.0	0.0	0.0	0.0	0.0	0.0	0.0	0.0	0.0
RA_95	8102	202801	194700	core	core	1.6949152542372883	0.0	0.0	0.0	0.0	0.0	0.0	0.0	0.0	0.0	0.0	0.0513610683102208	0.15408320493066263	0.0	0.0	0.0	0.0	0.0	0.0	0.0	0.05136106831022085	0.0	0.0	0.0	0.0	0.0
RA_95	202802	203397	596	disruptive	Other	0.0	0.0	0.0	0.0	0.0	0.0	0.0	0.0	0.0	0.0	0.0	0.0	0.0	0.0	0.0	0.0	0.0	0.0	0.0	0.0	0.0	0.0	0.0	0.0	0.0	0.0
RA_96	1	194101	194101	disruptive	TcMUC-MASP-TSGV	0.46367612737698416	1.6486262306737214	0.7212739759197532	0.10303913941710759	0.0	0.0	0.25759784854276896	0.05151956970855379	0.0	0.0	0.0	0.5667152667940916	0.360636987959877	0.05151956970855379	0.0	0.0	0.0	0.10303913941710759	0.0	0.0	0.10303913941710759	0.41215655766843035	0.1545587091256614	0.0	0.05151956970855379	0.0
RA_96	194102	202622	8521	core	core	0.0	0.0	0.0	0.0	0.0	0.0	0.0	0.0	0.0	0.0	0.0	0.0	0.0	0.0	0.0	0.0	0.0	0.0	0.0	0.0	0.0	0.0	0.0	0.0	0.0	0.0
RA_97	1	9001	9001	disruptive	Other	1.1109876680368849	0.0	0.0	0.0	0.0	0.0	0.0	0.0	0.0	0.0	0.0	0.0	0.0	0.0	0.0	0.0	0.0	0.0	0.0	0.0	0.0	0.0	0.0	0.0	0.0	0.0
RA_97	9002	71701	62700	core	core	1.4354066985645932	0.0	0.0	0.0	0.0	0.0	0.0	0.0	0.0	0.0	0.0	0.0	0.0	0.0	0.0	0.0	0.0	0.0	0.0	0.0	0.0	0.0	0.0	0.0	0.0	0.0
RA_97	71702	135601	63900	disruptive	RHS-DGF1-TSGII	0.4694835680751174	0.0	0.0	0.0	1.5649452269170578	0.0	0.0	1.2519561815336464	1.5649452269170578	0.0	0.0	1.0954616588419404	0.15649452269170538	0.0	0.0	0.0	0.0	0.0	0.0	0.0	1.0954616588419406	0.0	0.0	0.0	0.0	0.0
RA_97	135602	186001	50400	core	core	1.5873015873015872	0.0	0.0	0.0	0.0	0.0	0.0	0.1984126984126984	0.0	0.0	0.0	0.19841269841269837	0.0	0.0	0.0	0.0	0.0	0.0	0.0	0.0	0.1984126984126984	0.0	0.0	0.0	0.0	0.0
RA_97	186002	201246	15245	disruptive	Other	1.3119055428009185	0.0	0.0	0.0	0.0	0.0	0.0	0.0	0.0	0.0	0.0	0.0	0.0	0.0	0.0	0.0	0.0	0.0	0.0	0.0	0.0	0.0	0.0	0.0	0.0	0.0
RA_98	1	68701	68701	disruptive	Other	1.31002459935081	0.0	0.0	0.0	0.0	0.0	0.0	0.0	0.0	0.0	0.0	0.2911165776335134	0.0	0.0	0.0	0.0	0.0	0.0	0.0	0.0	0.14555828881675667	0.0	0.0	0.0	0.14555828881675667	0.0
RA_98	68702	82501	13800	core	core	0.7246376811594203	0.0	0.0	0.0	0.0	0.0	0.0	0.0	0.0	0.0	0.0	0.0	0.0	0.0	0.0	0.0	0.0	0.0	0.0	0.0	0.0	0.0	0.0	0.0	0.0	0.0
RA_98	82502	113701	31200	disruptive	RHS-DGF1-TSGII	1.6025641025641026	0.0	0.0	0.0	0.32051282051282054	0.0	0.0	0.0	0.32051282051282054	0.0	0.0	0.0	0.32051282051282115	0.0	0.0	0.0	0.0	0.0	0.0	0.0	0.0	0.0	0.0	0.0	0.0	0.0
RA_98	113702	138001	24300	core	core	0.411522633744856	0.0	0.0	0.0	0.0	0.0	0.0	0.0	0.0	0.0	0.0	0.41152263374485587	0.0	0.0	0.0	0.0	0.0	0.0	0.0	0.0	0.411522633744856	0.0	0.0	0.0	0.0	0.0
RA_98	138002	150301	12300	disruptive	Other	1.6260162601626016	0.0	0.0	0.0	0.0	0.0	0.0	0.0	0.0	0.0	0.8130081300813008	1.6260162601626016	0.8130081300813004	0.0	0.0	0.0	0.0	0.0	0.0	0.0	1.6260162601626016	0.0	0.0	0.0	0.0	0.0
RA_98	150302	173701	23400	core	core	2.1367521367521367	0.0	0.0	0.0	0.0	0.0	0.0	0.0	0.0	0.0	0.0	0.0	0.0	0.0	0.0	0.0	0.0	0.0	0.0	0.0	0.0	0.0	0.0	0.0	0.0	0.0
RA_98	173702	190801	17100	disruptive	Other	0.584795321637427	0.0	0.0	0.0	0.0	0.0	0.0	0.0	0.0	0.0	0.0	0.0	0.0	0.0	0.0	0.0	0.0	0.0	0.0	0.0	0.0	0.0	0.0	0.0	0.0	0.0
RA_98	190802	200473	9672	core	core	1.0339123242349049	0.0	0.0	0.0	0.0	0.0	0.0	0.0	0.0	0.0	0.0	0.0	0.0	0.0	0.0	0.0	0.0	0.0	0.0	0.0	0.0	0.0	0.0	0.0	0.0	0.0
RA_99	1	10501	10501	disruptive	RHS-DGF1-TSGII	0.9522902580706599	0.0	0.0	0.0	0.9522902580706599	0.0	0.0	0.0	0.9522902580706599	0.0	0.0	0.95229025807066	0.0	0.0	0.0	0.0	0.0	0.0	0.0	0.0	0.9522902580706599	0.0	0.0	0.0	0.0	0.0
RA_99	10502	188401	177900	core	core	1.6863406408094435	0.0	0.0	0.0	0.0	0.0	0.0	0.0	0.0	0.0	0.0	0.16863406408094428	0.0	0.0	0.0	0.0	0.0	0.0	0.0	0.0	0.11242270938729625	0.0	0.0	0.05621135469364812	0.0	0.0
RA_99	188402	199384	10983	disruptive	Other	0.0	0.0	0.0	0.0	0.0	0.0	0.0	0.0	0.0	0.0	0.0	0.0	0.0	0.0	0.0	0.0	0.0	0.0	0.0	0.0	0.0	0.0	0.0	0.0	0.0	0.0
RA_100	1	105601	105601	core	core	1.7992253861232375	0.0	0.0	0.0	0.0	0.0	0.0	0.0	0.0	0.0	0.0	0.18939214590770925	0.0	0.0	0.0	0.0	0.0	0.0	0.0	0.0	0.0946960729538546	0.0	0.0	0.0946960729538546	0.0	0.0
RA_100	105602	197106	91505	disruptive	RHS-DGF1-TSGII	0.10928364570242063	0.0	0.0	0.0	0.3278509371072619	0.43713458280968254	0.3278509371072619	0.0	0.3278509371072619	0.43713458280968254	0.10928364570242066	0.21856729140484132	0.0	0.10928364570242063	0.0	0.0	0.10928364570242063	0.0	0.0	0.0	0.10928364570242063	0.0	0.0	0.0	0.10928364570242063	0.0
RA_101	1	12901	12901	disruptive	RHS-DGF1-TSGII	0.0	0.0	0.0	0.0	0.7751337105650724	0.0	0.7751337105650724	0.0	0.7751337105650724	0.0	0.0	2.3254011316952172	0.0	0.0	0.0	0.7751337105650724	0.0	0.0	0.0	0.0	1.5502674211301448	0.0	0.0	0.0	0.7751337105650724	0.0
RA_101	12902	25201	12300	core	core	0.0	0.0	0.0	0.0	2.4390243902439024	0.0	0.0	0.0	2.4390243902439024	0.0	0.0	0.0	0.0	0.0	0.0	0.0	0.0	0.0	0.0	0.0	0.0	0.0	0.0	0.0	0.0	0.0
RA_101	25202	60901	35700	disruptive	Other	2.2408963585434174	0.0	0.0	0.0	0.0	0.0	0.0	0.0	0.0	0.0	0.0	0.8403361344537816	0.0	0.0	0.0	0.0	0.0	0.0	0.0	0.0	0.5602240896358543	0.0	0.0	0.0	0.2801120448179272	0.0
RA_101	60902	77701	16800	core	core	0.0	0.0	0.0	0.0	0.0	0.0	0.0	0.0	0.0	0.0	1.1904761904761907	0.5952380952380953	0.5952380952380949	0.0	0.0	0.0	0.0	0.0	0.0	0.0	0.5952380952380952	0.0	0.0	0.0	0.0	0.0
RA_101	77702	81601	3900	disruptive	Other	0.0	0.0	0.0	0.0	0.0	0.0	0.0	0.0	0.0	0.0	0.0	2.5641025641025643	0.0	0.0	0.0	0.0	0.0	0.0	0.0	0.0	2.5641025641025643	0.0	0.0	0.0	0.0	0.0
RA_101	81602	147001	65400	core	core	2.446483180428135	0.0	0.0	0.0	0.0	0.0	0.0	0.0	0.0	0.0	0.0	0.15290519877675846	0.0	0.0	0.0	0.0	0.0	0.0	0.0	0.0	0.15290519877675843	0.0	0.0	0.0	0.0	0.0
RA_101	147002	194236	47235	disruptive	RHS-DGF1-TSGII	0.0	0.0	0.0	0.0	0.2117074203450831	0.0	2.117074203450831	0.0	0.2117074203450831	0.0	0.0	0.8468296813803324	0.0	1.6936593627606649	0.0	0.2117074203450831	0.0	0.0	0.0	0.0	0.6351222610352493	0.0	0.0	0.0	0.2117074203450831	0.0
RA_102	1	4201	4201	core	core	0.0	0.0	0.0	0.0	0.0	0.0	0.0	0.0	0.0	0.0	0.0	0.0	0.0	0.0	0.0	0.0	0.0	0.0	0.0	0.0	0.0	0.0	0.0	0.0	0.0	0.0
RA_102	4202	28501	24300	disruptive	RHS-DGF1-TSGII	0.0	0.0	0.0	0.0	0.0	0.823045267489712	0.0	0.0	0.0	0.823045267489712	0.823045267489712	0.41152263374485587	0.0	0.0	0.0	0.0	0.0	0.0	0.0	0.0	0.411522633744856	0.0	0.0	0.0	0.0	0.0
RA_102	28502	97801	69300	core	core	1.2987012987012987	0.0	0.0	0.0	0.0	0.0	0.0	0.0	0.0	0.0	0.0	0.0	0.0	0.0	0.0	0.0	0.0	0.0	0.0	0.0	0.0	0.0	0.0	0.0	0.0	0.0
RA_102	97802	117601	19800	disruptive	RHS-DGF1-TSGII	0.5050505050505051	0.0	0.0	0.0	0.0	0.5050505050505051	0.0	0.0	0.0	0.5050505050505051	0.5050505050505052	0.5050505050505052	0.0	0.0	0.0	0.0	0.0	0.0	0.0	0.0	0.5050505050505051	0.0	0.0	0.0	0.0	0.0
RA_102	117602	191401	73800	core	core	0.948509485094851	0.0	0.0	0.0	0.0	0.0	0.0	0.0	0.0	0.0	0.0	0.0	0.0	0.0	0.0	0.0	0.0	0.0	0.0	0.0	0.0	0.0	0.0	0.0	0.0	0.0
RA_103	1	2101	2101	core	core	0.0	0.0	0.0	0.0	0.0	0.0	0.0	0.0	0.0	0.0	0.0	0.0	0.0	0.0	0.0	0.0	0.0	0.0	0.0	0.0	0.0	0.0	0.0	0.0	0.0	0.0
RA_103	2102	59401	57300	disruptive	RHS-DGF1-TSGII	0.6980802792321117	0.0	0.0	0.0	0.0	0.34904013961605584	0.34904013961605584	0.0	0.0	0.34904013961605584	0.6980802792321117	0.5235602094240837	0.8726003490401393	0.0	0.0	0.0	0.0	0.0	0.0	0.34904013961605584	0.5235602094240838	0.0	0.0	0.0	0.0	0.0
RA_103	59402	63901	4500	core	core	0.0	0.0	0.0	0.0	0.0	0.0	0.0	0.0	0.0	0.0	0.0	0.0	0.0	0.0	0.0	0.0	0.0	0.0	0.0	0.0	0.0	0.0	0.0	0.0	0.0	0.0
RA_103	63902	123301	59400	disruptive	Other	0.8417508417508418	0.0	0.0	0.0	0.0	0.0	0.0	0.0	0.0	0.0	0.0	0.3367003367003367	0.0	0.0	0.0	0.0	0.0	0.0	0.0	0.0	0.33670033670033667	0.0	0.0	0.0	0.0	0.0
RA_103	123302	137101	13800	core	core	1.4492753623188406	0.0	0.0	0.0	0.0	0.0	0.0	0.7246376811594203	0.0	0.0	0.0	0.0	0.0	0.0	0.0	0.0	0.0	0.0	0.0	0.0	0.0	0.0	0.0	0.0	0.0	0.0
RA_103	137102	191627	54526	disruptive	GP63	0.7335949822103217	0.0	0.0	0.0	0.0	0.0	0.0	0.18339874555258043	0.0	0.0	0.0	0.3667974911051608	0.0	0.0	0.0	0.0	0.0	0.0	0.0	0.0	0.36679749110516086	0.0	0.0	0.0	0.0	0.0
RA_104	1	21001	21001	disruptive	TcMUC-MASP-TSGV	0.9523356030665207	1.4285034045997809	0.0	0.0	0.0	0.0	0.0	0.0	0.0	0.0	0.0	1.4285034045997809	0.0	0.0	0.0	0.0	0.0	0.0	0.0	0.0	0.9523356030665207	0.0	0.0	0.0	0.4761678015332603	0.0
RA_104	21002	105901	84900	core	core	1.7667844522968197	0.0	0.0	0.0	0.0	0.0	0.0	0.0	0.0	0.0	0.0	0.23557126030624254	0.0	0.0	0.0	0.0	0.0	0.0	0.0	0.0	0.23557126030624262	0.0	0.0	0.0	0.0	0.0
RA_104	105902	191583	85682	disruptive	RHS-DGF1-TSGII	0.9336850213580449	0.11671062766975561	0.0	0.0	0.11671062766975561	0.11671062766975561	0.0	0.0	0.11671062766975561	0.11671062766975561	0.2334212553395112	0.583553138348778	0.3501318830092668	0.0	0.0	0.0	0.0	0.0	0.0	0.0	0.35013188300926684	0.11671062766975561	0.0	0.0	0.11671062766975561	0.0
RA_105	1	76501	76501	core	core	2.222193173945439	0.0	0.0	0.0	0.0	0.0	0.0	0.0	0.0	0.0	0.0	0.13071724552620223	0.13071724552620267	0.0	0.0	0.0	0.0	0.0	0.0	0.0	0.13071724552620226	0.0	0.0	0.0	0.0	0.0
RA_105	76502	142201	65700	disruptive	Other	0.9132420091324202	0.0	0.0	0.0	0.0	0.0	1.06544901065449	0.0	0.0	0.0	0.0	2.8919330289193304	0.0	0.0	0.0	0.0	0.0	0.0	0.30441400304414	0.7610350076103501	1.9786910197869103	0.0	0.0	0.0	0.9132420091324202	0.0
RA_105	142202	156601	14400	core	core	0.6944444444444444	0.0	0.0	0.0	0.0	0.0	0.0	0.0	0.0	0.0	0.0	0.0	0.0	0.0	0.0	0.0	0.0	0.0	0.0	0.0	0.0	0.0	0.0	0.0	0.0	0.0
RA_105	156602	168901	12300	disruptive	Other	3.252032520325203	0.0	0.0	0.0	0.0	0.0	0.0	0.0	0.0	0.0	0.0	0.0	0.0	0.0	0.0	0.0	0.0	0.0	0.0	0.0	0.0	0.0	0.0	0.0	0.0	0.0
RA_105	168902	189795	20894	core	core	2.3930314922944387	0.0	0.0	0.0	0.0	0.0	0.0	0.0	0.0	0.0	0.0	0.0	0.0	0.0	0.0	0.0	0.0	0.0	0.0	0.0	0.0	0.0	0.0	0.0	0.0	0.0
RA_106	1	83101	83101	disruptive	TcMUC-MASP-TSGV	0.36100648608319996	0.24067099072213333	0.6016774768053332	0.36100648608319996	0.0	0.24067099072213333	0.36100648608319996	0.0	0.0	0.24067099072213333	0.0	0.24067099072213338	0.12033549536106669	0.0	0.0	0.0	0.0	0.0	0.0	0.0	0.12033549536106666	0.0	0.0	0.12033549536106666	0.0	0.24067099072213333
RA_106	83102	103201	20100	core	core	1.990049751243781	0.0	0.0	0.0	0.0	0.0	0.0	0.0	0.0	0.0	0.0	0.49751243781094523	0.0	0.0	0.0	0.0	0.0	0.0	0.0	0.0	0.49751243781094523	0.0	0.0	0.0	0.0	0.0
RA_106	103202	187878	84677	disruptive	RHS-DGF1-TSGII	1.8895331672118758	0.0	0.0	0.0	0.23619164590148448	0.0	0.23619164590148448	0.0	0.23619164590148448	0.0	0.0	0.0	0.0	0.11809582295074224	0.0	0.0	0.0	0.0	0.11809582295074224	0.0	0.0	0.0	0.0	0.0	0.0	0.0
RA_107	1	47401	47401	disruptive	RHS-DGF1-TSGII	0.0	0.0	0.0	0.0	0.42193202675049046	0.42193202675049046	0.42193202675049046	0.0	0.42193202675049046	0.42193202675049046	0.0	0.8438640535009809	0.0	0.42193202675049046	0.0	0.0	0.0	0.0	0.0	0.0	0.6328980401257357	0.0	0.0	0.0	0.21096601337524523	0.0
RA_107	47402	63301	15900	core	core	0.0	0.0	0.0	0.0	0.6289308176100629	0.0	0.0	0.0	0.6289308176100629	0.0	0.0	0.6289308176100628	0.0	0.0	0.0	0.0	0.0	0.0	0.0	0.0	0.6289308176100629	0.0	0.0	0.0	0.0	0.0
RA_107	63302	79801	16500	disruptive	RHS-DGF1-TSGII	0.0	0.0	0.0	0.0	0.6060606060606061	0.0	0.6060606060606061	0.0	0.6060606060606061	0.0	0.0	1.8181818181818183	0.0	0.6060606060606061	0.0	0.0	0.0	0.0	0.0	0.0	1.2121212121212122	0.0	0.0	0.0	0.6060606060606061	0.0
RA_107	79802	86401	6600	core	core	1.5151515151515151	0.0	0.0	0.0	0.0	0.0	0.0	0.0	0.0	0.0	0.0	1.5151515151515151	0.0	0.0	0.0	0.0	0.0	0.0	0.0	0.0	0.0	0.0	0.0	1.5151515151515151	0.0	0.0
RA_107	86402	186586	100185	disruptive	RHS-DGF1-TSGII	0.5988920497080401	0.0	0.09981534161800669	0.0	0.39926136647202676	0.19963068323601338	0.19963068323601338	0.09981534161800669	0.39926136647202676	0.19963068323601338	0.0	0.9981534161800669	0.0	0.09981534161800669	0.0	0.0	0.0	0.09981534161800669	0.0	0.0	0.5988920497080401	0.0	0.0	0.0	0.39926136647202676	0.0
RA_108	1	11701	11701	disruptive	Other	6.837022476711392	0.0	0.0	0.0	0.0	0.0	0.0	0.0	0.0	0.0	0.0	0.0	0.0	0.0	0.0	0.0	0.0	0.0	0.0	0.0	0.0	0.0	0.0	0.0	0.0	0.0
RA_108	11702	73501	61800	core	core	1.6181229773462784	0.0	0.0	0.0	0.0	0.0	0.0	0.0	0.0	0.0	0.0	0.0	0.0	0.0	0.0	0.0	0.0	0.0	0.0	0.0	0.0	0.0	0.0	0.0	0.0	0.0
RA_108	73502	108901	35400	disruptive	Other	0.5649717514124294	0.0	0.0	0.0	0.0	0.0	0.8474576271186441	0.0	0.0	0.0	0.0	2.824858757062147	0.0	0.0	0.0	0.0	0.0	0.0	0.0	0.8474576271186441	1.9774011299435028	0.0	0.0	0.0	0.8474576271186441	0.0
RA_108	108902	183919	75018	core	core	1.199712069103415	0.0	0.0	0.0	0.0	0.0	0.0	0.0	0.0	0.0	0.0	0.0	0.0	0.0	0.0	0.0	0.0	0.0	0.0	0.0	0.0	0.0	0.0	0.0	0.0	0.0
RA_109	1	181957	181957	core	core	1.4289090279571548	0.0	0.0	0.0	0.0	0.0	0.0	0.0	0.0	0.0	0.0	0.164874118610441	0.054958039536813885	0.0	0.0	0.0	0.0	0.0	0.0	0.0	0.10991607907362728	0.0	0.0	0.0	0.05495803953681364	0.0
RA_110	1	16201	16201	core	core	0.0	0.0	0.0	0.0	0.0	0.0	0.0	0.0	0.0	0.0	0.0	0.6172458490216655	0.0	0.0	0.0	0.0	0.0	0.0	0.0	0.0	0.6172458490216653	0.0	0.0	0.0	0.0	0.0
RA_110	16202	60601	44400	disruptive	TcMUC-MASP-TSGV	0.0	0.0	0.22522522522522523	0.45045045045045046	0.0	0.22522522522522523	0.6756756756756757	0.0	0.0	0.22522522522522523	0.22522522522522515	0.6756756756756757	0.4504504504504503	0.22522522522522523	0.0	0.0	0.0	0.0	0.0	0.0	0.45045045045045046	0.0	0.0	0.0	0.22522522522522523	0.0
RA_110	60602	181358	120757	core	core	1.739029621471219	0.0	0.0	0.0	0.0	0.0	0.16562186871154466	0.0	0.0	0.0	0.0	0.745298409201951	0.0	0.0	0.0	0.16562186871154466	0.0	0.0	0.0	0.0	0.496865606134634	0.0	0.0	0.08281093435577233	0.16562186871154466	0.0
RA_111	1	5701	5701	core	core	0.0	0.0	0.0	0.0	0.0	0.0	0.0	0.0	0.0	0.0	0.0	0.0	0.0	0.0	0.0	0.0	0.0	0.0	0.0	0.0	0.0	0.0	0.0	0.0	0.0	0.0
RA_111	5702	32401	26700	disruptive	Other	1.1235955056179776	0.0	0.0	0.0	0.0	0.0	0.0	0.0	0.0	0.0	0.0	0.0	0.0	0.0	0.0	0.0	0.0	0.0	0.0	0.0	0.0	0.0	0.0	0.0	0.0	0.0
RA_111	32402	53101	20700	core	core	2.4154589371980677	0.0	0.0	0.0	0.0	0.0	0.0	0.0	0.0	0.0	0.0	0.48309178743961345	0.0	0.0	0.0	0.0	0.0	0.0	0.0	0.0	0.4830917874396135	0.0	0.0	0.0	0.0	0.0
RA_111	53102	79501	26400	disruptive	Other	0.0	0.0	0.0	0.0	0.0	0.0	0.0	0.0	0.0	0.0	0.0	4.545454545454546	0.0	0.0	0.0	0.0	0.0	0.0	0.0	0.0	1.893939393939394	0.7575757575757576	1.5151515151515151	0.7575757575757576	1.1363636363636365	0.0
RA_111	79502	99601	20100	core	core	1.492537313432836	0.0	0.0	0.0	0.0	0.0	0.0	0.0	0.0	0.0	0.0	0.9950248756218905	0.0	0.0	0.0	0.0	0.0	0.0	0.0	0.0	0.9950248756218905	0.0	0.0	0.0	0.0	0.0
RA_111	99602	179101	79500	disruptive	Other	1.6352201257861636	0.0	0.0	0.0	0.0	0.0	0.0	0.0	0.0	0.0	0.0	0.37735849056603765	0.0	0.0	0.0	0.0	0.0	0.0	0.0	0.0	0.12578616352201258	0.25157232704402516	0.12578616352201258	0.0	0.0	0.0
RA_111	179102	179654	553	core	core	0.0	0.0	0.0	0.0	0.0	0.0	0.0	0.0	0.0	0.0	0.0	0.0	0.0	0.0	0.0	0.0	0.0	0.0	0.0	0.0	0.0	0.0	0.0	0.0	0.0	0.0
RA_112	1	58801	58801	core	core	1.0203908096801073	0.0	0.0	0.0	0.0	0.0	0.0	0.0	0.0	0.0	0.0	0.0	0.0	0.0	0.0	0.0	0.0	0.0	0.0	0.0	0.0	0.0	0.0	0.0	0.0	0.0
RA_112	58802	113401	54600	disruptive	Other	0.7326007326007326	0.0	0.0	0.0	0.0	0.0	0.0	0.0	0.0	0.0	0.0	0.5494505494505495	0.0	0.0	0.0	0.0	0.0	0.0	0.0	0.0	0.5494505494505495	0.0	0.0	0.0	0.0	0.0
RA_112	113402	155701	42300	core	core	0.7092198581560284	0.0	0.0	0.0	0.0	0.0	0.0	0.0	0.0	0.0	0.0	0.0	0.0	0.0	0.0	0.0	0.0	0.0	0.0	0.0	0.0	0.0	0.0	0.0	0.0	0.0
RA_112	155702	179002	23301	disruptive	Other	1.2874983906270119	0.0	0.0	0.0	0.0	0.0	0.0	0.0	0.0	0.0	0.0	0.0	0.0	0.0	0.0	0.0	0.0	0.0	0.0	0.0	0.0	0.0	0.0	0.0	0.0	0.0
RA_113	1	54601	54601	disruptive	Other	1.0988809728759545	0.0	0.0	0.0	0.0	0.0	0.0	0.0	0.0	0.0	0.0	0.3662936576253182	0.0	0.0	0.0	0.0	0.0	0.0	0.0	0.0	0.3662936576253182	0.0	0.0	0.0	0.0	0.0
RA_113	54602	66001	11400	core	core	1.7543859649122806	0.0	0.0	0.0	0.0	0.0	0.0	0.0	0.0	0.0	0.0	0.0	0.0	0.0	0.0	0.0	0.0	0.0	0.0	0.0	0.0	0.0	0.0	0.0	0.0	0.0
RA_113	66002	173131	107130	disruptive	GP63	1.1201344161299356	0.0	0.0	0.0	0.0	0.0	0.0	0.09334453467749464	0.0	0.0	0.0	0.0933445346774946	0.0	0.0	0.0	0.0	0.0	0.0	0.0	0.0	0.09334453467749464	0.0	0.0	0.0	0.0	0.0
RA_114	1	48601	48601	disruptive	Other	1.2345424991255325	0.0	0.0	0.0	0.0	0.0	0.0	0.0	0.0	0.0	0.41151416637517757	0.0	0.20575708318758856	0.0	0.0	0.0	0.0	0.0	0.0	0.0	0.0	0.0	0.0	0.0	0.0	0.0
RA_114	48602	66901	18300	core	core	2.73224043715847	0.0	0.0	0.0	0.0	0.0	0.0	0.0	0.0	0.0	0.0	0.0	0.0	0.0	0.0	0.0	0.0	0.0	0.0	0.0	0.0	0.0	0.0	0.0	0.0	0.0
RA_114	66902	173016	106115	disruptive	TcMUC-MASP-TSGV	0.8481364557319889	0.0	0.094237383970221	0.0	0.0	0.094237383970221	0.094237383970221	0.0	0.0	0.094237383970221	0.0	0.282712151910663	0.0	0.0	0.0	0.0	0.0	0.094237383970221	0.0	0.0	0.094237383970221	0.094237383970221	0.094237383970221	0.094237383970221	0.0	0.0
RA_115	1	68101	68101	disruptive	RHS-DGF1-TSGII	0.0	0.0	0.0	0.0	0.4405221656069661	0.29368144373797744	0.29368144373797744	0.0	0.4405221656069661	0.29368144373797744	0.29368144373797733	1.0278850530829207	0.0	0.14684072186898872	0.0	0.0	0.0	0.0	0.14684072186898872	0.0	0.7342036093449436	0.0	0.0	0.0	0.29368144373797744	0.0
RA_115	68102	142801	74700	core	core	2.14190093708166	0.0	0.0	0.0	0.0	0.0	0.0	0.0	0.0	0.0	0.0	0.2677376171352075	0.0	0.0	0.0	0.0	0.0	0.0	0.0	0.0	0.2677376171352075	0.0	0.0	0.0	0.0	0.0
RA_115	142802	171746	28945	disruptive	Other	0.3454828122300916	0.0	0.0	0.0	0.0	0.0	0.0	0.0	0.0	0.0	0.0	0.0	0.0	0.0	0.0	0.0	0.0	0.0	0.0	0.0	0.0	0.0	0.0	0.0	0.0	0.0
RA_116	1	10201	10201	disruptive	Other	0.9802960494069208	0.0	0.0	0.0	0.0	0.0	0.0	0.0	0.0	0.0	0.0	0.0	0.0	0.0	0.0	0.0	0.0	0.0	0.0	0.0	0.0	0.0	0.0	0.0	0.0	0.0
RA_116	10202	61201	51000	core	core	2.3529411764705883	0.0	0.0	0.0	0.0	0.0	0.0	0.0	0.0	0.0	0.0	0.196078431372549	0.0	0.0	0.0	0.0	0.0	0.0	0.0	0.0	0.19607843137254902	0.0	0.0	0.0	0.0	0.0
RA_116	61202	87001	25800	disruptive	RHS-DGF1-TSGII	0.0	0.0	0.0	0.0	0.3875968992248062	0.3875968992248062	0.7751937984496124	0.0	0.3875968992248062	0.3875968992248062	0.7751937984496124	0.3875968992248062	0.775193798449612	0.0	0.0	0.0	0.0	0.0	0.3875968992248062	0.3875968992248062	0.0	0.0	0.0	0.3875968992248062	0.0	0.0
RA_116	87002	108001	21000	core	core	0.9523809523809524	0.0	0.0	0.0	0.9523809523809524	0.0	0.0	0.0	0.9523809523809524	0.0	0.0	0.9523809523809526	0.0	0.0	0.0	0.0	0.0	0.0	0.0	0.0	0.9523809523809524	0.0	0.0	0.0	0.0	0.0
RA_116	108002	144601	36600	disruptive	TcMUC-MASP-TSGV	0.0	0.0	0.273224043715847	0.0	0.0	0.273224043715847	0.273224043715847	0.273224043715847	0.0	0.273224043715847	0.5464480874316942	1.3661202185792352	0.5464480874316937	0.273224043715847	0.0	0.0	0.0	0.0	0.0	0.0	1.092896174863388	0.0	0.0	0.0	0.273224043715847	0.0
RA_116	144602	150001	5400	core	core	1.8518518518518519	0.0	0.0	0.0	0.0	0.0	0.0	0.0	0.0	0.0	0.0	0.0	0.0	0.0	0.0	0.0	0.0	0.0	0.0	0.0	0.0	0.0	0.0	0.0	0.0	0.0
RA_116	150002	171374	21373	disruptive	RHS-DGF1-TSGII	0.0	0.0	0.0	0.0	0.4678800355588827	0.0	0.4678800355588827	0.0	0.4678800355588827	0.0	0.0	1.4036401066766482	0.0	0.0	0.0	0.0	0.4678800355588827	0.0	0.0	0.0	0.9357600711177654	0.0	0.0	0.0	0.4678800355588827	0.0
RA_117	1	9001	9001	core	core	0.0	0.0	0.0	0.0	0.0	0.0	0.0	0.0	0.0	0.0	0.0	0.0	0.0	0.0	0.0	0.0	0.0	0.0	0.0	0.0	0.0	0.0	0.0	0.0	0.0	0.0
RA_117	9002	117301	108300	disruptive	Other	2.3084025854108954	0.0	0.0	0.0	0.0	0.0	0.0	0.0	0.0	0.0	0.0	0.0	0.0	0.0	0.0	0.0	0.0	0.0	0.0	0.0	0.0	0.0	0.0	0.0	0.0	0.0
RA_117	117302	160501	43200	core	core	3.0092592592592595	0.0	0.0	0.0	0.23148148148148148	0.0	0.0	0.0	0.23148148148148148	0.0	0.0	0.462962962962963	0.23148148148148096	0.0	0.0	0.0	0.0	0.0	0.0	0.0	0.46296296296296297	0.0	0.0	0.0	0.0	0.0
RA_117	160502	170212	9711	disruptive	Other	0.0	0.0	0.0	0.0	0.0	0.0	0.0	0.0	0.0	0.0	0.0	0.0	0.0	0.0	0.0	0.0	0.0	0.0	0.0	0.0	0.0	0.0	0.0	0.0	0.0	0.0
RA_118	1	29701	29701	disruptive	RHS-DGF1-TSGII	0.0	0.0	0.0	0.0	0.0	0.33668900037035787	0.6733780007407157	0.0	0.0	0.33668900037035787	0.0	1.0100670011110737	0.0	0.33668900037035787	0.0	0.0	0.33668900037035787	0.0	0.0	0.0	0.6733780007407157	0.0	0.0	0.0	0.33668900037035787	0.0
RA_118	29702	167983	138282	core	core	1.4463198391692338	0.0	0.0	0.0	0.0	0.0	0.0723159919584617	0.0	0.0	0.0	0.0	0.07231599195846172	0.0	0.0723159919584617	0.0	0.0	0.0	0.0	0.0	0.0	0.0723159919584617	0.0	0.0	0.0	0.0	0.0
RA_119	1	7501	7501	disruptive	Other	1.3331555792560992	0.0	0.0	0.0	0.0	0.0	0.0	0.0	0.0	0.0	0.0	0.0	0.0	0.0	0.0	0.0	0.0	0.0	0.0	0.0	0.0	0.0	0.0	0.0	0.0	0.0
RA_119	7502	27601	20100	core	core	2.487562189054726	0.0	0.0	0.0	0.0	0.0	0.0	0.0	0.0	0.0	0.0	0.0	0.0	0.0	0.0	0.0	0.0	0.0	0.0	0.0	0.0	0.0	0.0	0.0	0.0	0.0
RA_119	27602	32101	4500	disruptive	Other	0.0	0.0	0.0	0.0	0.0	0.0	0.0	0.0	0.0	0.0	0.0	0.0	0.0	0.0	0.0	0.0	0.0	0.0	0.0	0.0	0.0	0.0	0.0	0.0	0.0	0.0
RA_119	32102	94501	62400	core	core	2.2435897435897436	0.0	0.0	0.0	0.0	0.0	0.0	0.0	0.0	0.0	0.0	0.3205128205128205	0.0	0.0	0.0	0.0	0.0	0.0	0.0	0.0	0.32051282051282054	0.0	0.0	0.0	0.0	0.0
RA_119	94502	166982	72481	disruptive	RHS-DGF1-TSGII	0.0	0.0	0.0	0.0	0.0	0.0	1.7935734882245002	0.0	0.0	0.0	0.0	0.0	0.0	0.6898359570094231	0.0	0.0	0.5518687656075385	0.0	0.0	0.5518687656075385	0.0	0.0	0.0	0.0	0.0	0.0
RA_120	1	8701	8701	disruptive	Other	0.0	0.0	0.0	0.0	0.0	0.0	0.0	0.0	0.0	0.0	0.0	0.0	0.0	0.0	0.0	0.0	0.0	0.0	0.0	0.0	0.0	0.0	0.0	0.0	0.0	0.0
RA_120	8702	67201	58500	core	core	1.3675213675213675	0.0	0.0	0.0	0.0	0.0	0.0	0.0	0.0	0.0	0.0	0.170940170940171	0.0	0.0	0.0	0.0	0.0	0.0	0.0	0.0	0.17094017094017094	0.0	0.0	0.0	0.0	0.0
RA_120	67202	166879	99678	disruptive	TcMUC-MASP-TSGV	0.5016152009470495	0.20064608037881979	0.7022612813258693	0.20064608037881979	0.10032304018940989	0.3009691205682297	0.40129216075763957	0.0	0.10032304018940989	0.3009691205682297	0.2006460803788197	0.4012921607576396	0.9029073617046883	0.20064608037881979	0.0	0.0	0.0	0.0	0.0	0.0	0.10032304018940989	0.20064608037881979	0.10032304018940989	0.10032304018940989	0.0	0.0
RA_121	1	12301	12301	core	core	0.0	0.0	0.0	0.0	0.8129420372327454	0.0	0.0	0.0	0.8129420372327454	0.0	0.0	0.0	0.0	0.0	0.0	0.0	0.0	0.0	0.0	0.0	0.0	0.0	0.0	0.0	0.0	0.0
RA_121	12302	74401	62100	disruptive	RHS-DGF1-TSGII	0.0	0.0	0.0	0.0	0.4830917874396135	0.4830917874396135	0.322061191626409	0.0	0.4830917874396135	0.4830917874396135	0.0	0.16103059581320456	0.32206119162640867	0.1610305958132045	0.0	0.1610305958132045	0.0	0.0	0.0	0.0	0.1610305958132045	0.0	0.0	0.0	0.0	0.0
RA_121	74402	89701	15300	core	core	0.0	0.0	0.0	0.0	0.6535947712418301	0.0	0.0	0.0	0.6535947712418301	0.0	0.0	0.65359477124183	0.0	0.0	0.0	0.0	0.0	0.0	0.0	0.0	0.6535947712418301	0.0	0.0	0.0	0.0	0.0
RA_121	89702	153901	64200	disruptive	RHS-DGF1-TSGII	0.0	0.0	0.1557632398753894	0.0	0.1557632398753894	0.1557632398753894	1.2461059190031152	0.0	0.1557632398753894	0.1557632398753894	0.31152647975077885	0.0	0.3115264797507784	0.4672897196261682	0.0	0.0	0.1557632398753894	0.0	0.0	0.6230529595015576	0.0	0.0	0.0	0.0	0.0	0.0
RA_121	153902	166662	12761	core	core	0.0	0.0	0.0	0.0	0.0	0.0	0.0	0.0	0.0	0.0	0.0	1.5672752919050232	0.0	0.0	0.0	0.0	0.0	0.0	0.0	0.0	0.7836376459525116	0.0	0.0	0.7836376459525116	0.0	0.0
RA_122	1	49501	49501	disruptive	TcMUC-MASP-TSGV	0.20201612088644674	0.0	0.20201612088644674	0.4040322417728935	0.0	0.0	0.6060483626593403	0.20201612088644674	0.0	0.0	0.0	0.0	0.0	0.20201612088644674	0.0	0.0	0.0	0.0	0.0	0.0	0.0	0.0	0.0	0.0	0.0	0.0
RA_122	49502	123301	73800	core	core	1.7615176151761518	0.0	0.13550135501355012	0.0	0.0	0.0	0.13550135501355012	0.0	0.0	0.0	0.0	0.1355013550135502	0.13550135501355065	0.13550135501355012	0.0	0.0	0.0	0.0	0.0	0.0	0.0	0.13550135501355012	0.13550135501355012	0.0	0.0	0.0
RA_122	123302	141601	18300	disruptive	Other	0.0	0.0	0.0	0.0	0.0	0.0	0.0	0.0	0.0	0.0	0.0	1.0928961748633883	0.0	0.0	0.0	0.0	0.0	0.0	0.0	0.0	0.546448087431694	0.0	0.0	0.0	0.546448087431694	0.0
RA_122	141602	164986	23385	core	core	0.0	0.0	0.0	0.0	0.0	0.0	0.0	0.0	0.0	0.0	0.0	0.0	0.0	0.0	0.0	0.0	0.0	0.0	0.0	0.0	0.0	0.0	0.0	0.0	0.0	0.0
RA_123	1	128101	128101	disruptive	RHS-DGF1-TSGII	0.0	0.07806340309599456	0.15612680619198913	0.0	0.546443821671962	0.31225361238397825	0.546443821671962	0.07806340309599456	0.546443821671962	0.31225361238397825	0.07806340309599458	0.15612680619198915	0.15612680619198827	0.15612680619198913	0.0	0.0	0.0	0.0	0.31225361238397825	0.0	0.15612680619198913	0.0	0.0	0.0	0.0	0.0
RA_123	128102	140101	12000	core	core	0.8333333333333333	0.0	0.0	0.0	0.0	0.0	0.0	0.0	0.0	0.0	0.0	0.8333333333333333	0.0	0.0	0.0	0.0	0.0	0.0	0.0	0.0	0.8333333333333333	0.0	0.0	0.0	0.0	0.0
RA_123	140102	164523	24422	disruptive	RHS-DGF1-TSGII	0.0	0.0	0.0	0.0	0.4094668741298829	0.4094668741298829	0.4094668741298829	0.0	0.4094668741298829	0.4094668741298829	0.0	0.8189337482597658	0.0	0.0	0.0	0.0	0.0	0.4094668741298829	0.0	0.0	0.8189337482597658	0.0	0.0	0.0	0.0	0.0
RA_124	1	164344	164344	disruptive	TcMUC-MASP-TSGV	0.12169595482646157	0.851871683785231	1.156111570851385	0.4259358418926155	0.0	0.06084797741323079	0.6084797741323078	0.0	0.0	0.06084797741323079	0.0	0.06084797741323089	0.3042398870661529	0.06084797741323079	0.0	0.0	0.0	0.0	0.0	0.0	0.0	0.06084797741323079	0.0	0.0	0.0	0.0
RA_125	1	18901	18901	core	core	1.5872176075339928	0.0	0.0	0.0	0.0	0.0	0.0	0.0	0.0	0.0	0.0	0.0	0.0	0.0	0.0	0.0	0.0	0.0	0.0	0.0	0.0	0.0	0.0	0.0	0.0	0.0
RA_125	18902	24301	5400	disruptive	Other	3.7037037037037037	0.0	0.0	0.0	0.0	0.0	0.0	0.0	0.0	0.0	0.0	0.0	0.0	0.0	0.0	0.0	0.0	0.0	0.0	0.0	0.0	0.0	0.0	0.0	0.0	0.0
RA_125	24302	30301	6000	core	core	1.6666666666666665	0.0	0.0	0.0	0.0	0.0	0.0	0.0	0.0	0.0	0.0	0.0	0.0	0.0	0.0	0.0	0.0	0.0	0.0	0.0	0.0	0.0	0.0	0.0	0.0	0.0
RA_125	30302	101401	71100	disruptive	Other	0.42194092827004215	0.0	0.0	0.0	0.0	0.0	0.0	0.0	0.0	0.0	0.0	0.0	0.14064697609001442	0.0	0.0	0.0	0.0	0.0	0.0	0.0	0.0	0.0	0.0	0.0	0.0	0.0
RA_125	101402	141901	40500	core	core	0.9876543209876543	0.0	0.0	0.0	0.0	0.0	0.0	0.0	0.0	0.0	0.0	0.0	0.0	0.0	0.0	0.0	0.0	0.0	0.0	0.0	0.0	0.0	0.0	0.0	0.0	0.0
RA_125	141902	148501	6600	disruptive	Other	3.0303030303030303	0.0	0.0	0.0	0.0	0.0	0.0	0.0	0.0	0.0	0.0	0.0	0.0	0.0	0.0	0.0	0.0	0.0	0.0	0.0	0.0	0.0	0.0	0.0	0.0	0.0
RA_125	148502	162828	14327	core	core	2.7919313184895653	0.0	0.0	0.0	0.0	0.0	0.0	0.0	0.0	0.0	0.0	0.0	0.0	0.0	0.0	0.0	0.0	0.0	0.0	0.0	0.0	0.0	0.0	0.0	0.0	0.0
RA_126	1	55201	55201	disruptive	Other	1.4492491078060181	0.0	0.0	0.0	0.0	0.0	0.0	0.0	0.0	0.0	0.0	0.0	0.0	0.0	0.0	0.0	0.0	0.0	0.0	0.0	0.0	0.0	0.0	0.0	0.0	0.0
RA_126	55202	109801	54600	core	core	1.8315018315018314	0.0	0.0	0.0	0.0	0.0	0.3663003663003663	0.0	0.0	0.0	0.0	0.18315018315018317	0.1831501831501825	0.0	0.0	0.0	0.0	0.0	0.18315018315018314	0.18315018315018314	0.18315018315018314	0.0	0.0	0.0	0.0	0.0
RA_126	109802	157201	47400	disruptive	RHS-DGF1-TSGII	0.42194092827004215	0.0	0.0	0.0	1.0548523206751055	0.21097046413502107	0.42194092827004215	0.0	1.0548523206751055	0.21097046413502107	0.0	1.4767932489451479	0.42194092827004326	0.42194092827004215	0.0	0.0	0.0	0.0	0.0	0.0	1.0548523206751055	0.0	0.0	0.0	0.42194092827004215	0.0
RA_126	157202	160526	3325	core	core	0.0	0.0	0.0	0.0	0.0	0.0	0.0	0.0	0.0	0.0	0.0	3.007518796992481	0.0	0.0	0.0	0.0	0.0	0.0	0.0	0.0	3.007518796992481	0.0	0.0	0.0	0.0	0.0
RA_127	1	24001	24001	core	core	0.8332986125578101	0.0	0.0	0.0	0.0	0.0	0.0	0.0	0.0	0.0	0.0	0.0	0.0	0.0	0.0	0.0	0.0	0.0	0.0	0.0	0.0	0.0	0.0	0.0	0.0	0.0
RA_127	24002	40201	16200	disruptive	Other	1.2345679012345678	0.0	0.0	0.0	0.0	0.0	0.0	0.0	0.0	0.0	0.0	0.0	0.0	0.0	0.0	0.0	0.0	0.0	0.0	0.0	0.0	0.0	0.0	0.0	0.0	0.0
RA_127	40202	117001	76800	core	core	1.3020833333333333	0.0	0.0	0.0	0.0	0.0	0.13020833333333334	0.0	0.0	0.0	0.0	0.0	0.0	0.13020833333333334	0.0	0.0	0.0	0.0	0.0	0.0	0.0	0.0	0.0	0.0	0.0	0.0
RA_127	117002	160327	43326	disruptive	RHS-DGF1-TSGII	1.6156580344365972	0.0	0.0	0.0	0.0	0.0	0.23080829063379957	0.0	0.0	0.0	0.0	0.0	0.23080829063379937	0.23080829063379957	0.0	0.0	0.0	0.0	0.0	0.0	0.0	0.0	0.0	0.0	0.0	0.0
RA_128	1	2701	2701	disruptive	Other	3.702332469455757	0.0	0.0	0.0	0.0	0.0	0.0	0.0	0.0	0.0	0.0	0.0	0.0	0.0	0.0	0.0	0.0	0.0	0.0	0.0	0.0	0.0	0.0	0.0	0.0	0.0
RA_128	2702	37201	34500	core	core	2.898550724637681	0.0	0.0	0.2898550724637681	0.0	0.0	0.2898550724637681	0.0	0.0	0.0	0.0	0.28985507246376807	0.2898550724637676	0.0	0.0	0.0	0.0	0.0	0.0	0.0	0.2898550724637681	0.0	0.0	0.0	0.0	0.0
RA_128	37202	159854	122653	disruptive	TcMUC-MASP-TSGV	0.4076541136376607	0.48918493636519284	0.8968390500028536	0.4076541136376607	0.08153082272753213	0.08153082272753213	0.48918493636519284	0.0	0.08153082272753213	0.08153082272753213	0.0	0.3261232909101286	0.1630616454550644	0.08153082272753213	0.0	0.0	0.0	0.0	0.0	0.0	0.16306164545506427	0.16306164545506427	0.16306164545506427	0.0	0.0	0.0
RA_129	1	157199	157199	disruptive	TcMUC-MASP-TSGV	0.19084090865717973	0.38168181731435946	1.0814318157240186	0.38168181731435946	0.12722727243811982	0.0	0.6361363621905991	0.5089090897524793	0.12722727243811982	0.0	0.0	0.0	0.1272272724381196	0.06361363621905991	0.0	0.0	0.0	0.0	0.0	0.0	0.0	0.0	0.0	0.0	0.0	0.0
RA_130	1	84301	84301	disruptive	TcMUC-MASP-TSGV	1.30484810381846	1.1862255489258726	0.9489804391406982	0.11862255489258727	0.0	0.0	0.11862255489258727	0.23724510978517455	0.0	0.0	0.0	0.11862255489258722	0.11862255489258722	0.0	0.0	0.0	0.0	0.0	0.0	0.0	0.0	0.0	0.0	0.11862255489258727	0.0	0.0
RA_130	84302	156199	71898	core	core	1.8081170547164038	0.0	0.0	0.0	0.0	0.0	0.0	0.0	0.0	0.0	0.0	0.0	0.0	0.0	0.0	0.0	0.0	0.0	0.0	0.0	0.0	0.0	0.0	0.0	0.0	0.0
RA_131	1	6001	6001	core	core	0.0	0.0	0.0	0.0	0.0	0.0	0.0	0.0	0.0	0.0	0.0	0.0	0.0	0.0	0.0	0.0	0.0	0.0	0.0	0.0	0.0	0.0	0.0	0.0	0.0	0.0
RA_131	6002	124201	118200	disruptive	Other	2.284263959390863	0.0	0.0	0.0	0.0	0.0	0.0	0.0	0.0	0.0	0.0	0.0	0.0	0.0	0.0	0.0	0.0	0.0	0.0	0.0	0.0	0.0	0.0	0.0	0.0	0.0
RA_131	124202	151801	27600	core	core	0.36231884057971014	0.0	0.0	0.0	0.36231884057971014	0.0	0.0	0.0	0.36231884057971014	0.0	0.0	0.3623188405797102	0.0	0.0	0.0	0.0	0.0	0.0	0.0	0.0	0.36231884057971014	0.0	0.0	0.0	0.0	0.0
RA_131	151802	155793	3992	disruptive	RHS-DGF1-TSGII	0.0	0.0	0.0	0.0	2.5050100200400798	0.0	0.0	0.0	2.5050100200400798	0.0	0.0	0.0	0.0	0.0	0.0	0.0	0.0	0.0	0.0	0.0	0.0	0.0	0.0	0.0	0.0	0.0
RA_132	1	155766	155766	disruptive	TcMUC-MASP-TSGV	0.3209943119807917	1.8617670094885919	0.7703863487539	0.0	0.0	0.0	0.06419886239615834	0.12839772479231668	0.0	0.0	0.0	0.44939203677310835	0.5135908991692659	0.0	0.0	0.0	0.0	0.06419886239615834	0.0	0.0	0.0	0.4493920367731084	0.3209943119807917	0.0	0.0	0.0
RA_133	1	153001	153001	disruptive	RHS-DGF1-TSGII	0.7189495493493507	0.0	0.06535904994085007	0.0	0.26143619976340027	0.13071809988170013	0.32679524970425033	0.06535904994085007	0.26143619976340027	0.13071809988170013	0.26143619976340027	0.32679524970425033	0.26143619976340027	0.13071809988170013	0.06535904994085007	0.0	0.0	0.0	0.13071809988170013	0.0	0.19607714982255017	0.06535904994085007	0.13071809988170013	0.0	0.06535904994085007	0.0
RA_133	153002	155177	2176	core	core	0.0	0.0	0.0	0.0	0.0	0.0	0.0	0.0	0.0	0.0	0.0	0.0	0.0	0.0	0.0	0.0	0.0	0.0	0.0	0.0	0.0	0.0	0.0	0.0	0.0	0.0
RA_134	1	30601	30601	disruptive	RHS-DGF1-TSGII	0.0	0.0	0.0	0.0	0.326786706316787	0.326786706316787	0.326786706316787	0.0	0.326786706316787	0.326786706316787	0.0	0.6535734126335742	0.0	0.326786706316787	0.0	0.0	0.0	0.0	0.0	0.0	0.0	0.326786706316787	0.0	0.326786706316787	0.0	0.0
RA_134	30602	40201	9600	core	core	0.0	0.0	0.0	0.0	2.0833333333333335	0.0	1.0416666666666667	0.0	2.0833333333333335	0.0	0.0	1.041666666666667	0.0	1.0416666666666667	0.0	0.0	0.0	0.0	0.0	0.0	1.0416666666666667	0.0	0.0	0.0	0.0	0.0
RA_134	40202	64501	24300	disruptive	RHS-DGF1-TSGII	0.0	0.0	0.0	0.0	0.411522633744856	0.411522633744856	0.411522633744856	0.0	0.411522633744856	0.411522633744856	0.0	0.41152263374485587	0.0	0.411522633744856	0.0	0.0	0.0	0.0	0.0	0.0	0.411522633744856	0.0	0.0	0.0	0.0	0.0
RA_134	64502	88801	24300	core	core	1.2345679012345678	0.0	0.0	0.0	0.0	0.0	0.0	0.0	0.0	0.0	0.0	0.0	0.0	0.0	0.0	0.0	0.0	0.0	0.0	0.0	0.0	0.0	0.0	0.0	0.0	0.0
RA_134	88802	154088	65287	disruptive	Other	1.5316985004671682	0.0	0.0	0.0	0.0	0.0	0.0	0.0	0.0	0.0	0.0	0.3063397000934336	0.1531698500467158	0.0	0.0	0.0	0.0	0.0	0.0	0.0	0.3063397000934336	0.0	0.0	0.0	0.0	0.0
RA_135	1	30001	30001	core	core	1.9999333355554816	0.0	0.0	0.0	0.0	0.0	0.0	0.0	0.0	0.0	0.0	1.333288890370321	0.3333222225925798	0.0	0.0	0.0	0.0	0.0	0.0	0.0	0.9999666677777408	0.0	0.0	0.0	0.33332222259258026	0.0
RA_135	30002	60901	30900	disruptive	Other	1.6181229773462784	0.0	0.0	0.0	0.0	0.0	0.0	0.0	0.0	0.0	0.0	0.970873786407767	0.0	0.0	0.0	0.0	0.0	0.0	0.0	0.0	0.6472491909385113	0.0	0.0	0.0	0.32362459546925565	0.0
RA_135	60902	152904	92003	core	core	1.1956131865265263	0.0	0.0	0.0	0.0	0.0	0.0	0.0	0.0	0.0	0.0	0.0	0.0	0.0	0.0	0.0	0.0	0.0	0.0	0.0	0.0	0.0	0.0	0.0	0.0	0.0
RA_136	1	16501	16501	disruptive	Other	0.0	0.0	0.0	0.0	0.0	0.0	0.0	0.0	0.0	0.0	30.30119386703836	0.0	0.0	0.0	0.0	0.0	0.0	0.0	0.0	0.0	0.0	0.0	0.0	0.0	0.0	0.0
RA_136	16502	132301	115800	core	core	1.468048359240069	0.0	0.0	0.0	0.0	0.0	0.0	0.0	0.0	0.0	1.7271157167530227	0.2590673575129534	0.0	0.0	0.0	0.0	0.0	0.0	0.0	0.0	0.25906735751295334	0.0	0.0	0.0	0.0	0.0
RA_136	132302	150987	18686	disruptive	Other-TS	0.5351600128438403	0.0	0.0	0.0	0.0	0.0	0.5351600128438403	0.0	0.0	0.0	0.0	2.140640051375361	0.0	0.0	0.0	0.5351600128438403	0.0	0.0	0.0	0.0	1.6054800385315209	0.0	0.0	0.0	0.5351600128438403	0.0
RA_137	1	10201	10201	core	core	0.0	0.0	0.0	0.0	0.0	0.0	0.0	0.0	0.0	0.0	0.0	0.0	0.0	0.0	0.0	0.0	0.0	0.0	0.0	0.0	0.0	0.0	0.0	0.0	0.0	0.0
RA_137	10202	63301	53100	disruptive	GP63	0.5649717514124294	0.18832391713747645	0.0	0.0	0.18832391713747645	0.0	0.0	0.3766478342749529	0.18832391713747645	0.0	0.0	0.7532956685499057	0.3766478342749533	0.0	0.0	0.0	0.0	0.0	0.0	0.0	0.18832391713747645	0.3766478342749529	0.18832391713747645	0.0	0.18832391713747645	0.0
RA_137	63302	74401	11100	core	core	0.9009009009009009	0.0	0.0	0.0	0.0	0.0	0.0	0.0	0.0	0.0	0.0	0.0	0.0	0.0	0.0	0.0	0.0	0.0	0.0	0.0	0.0	0.0	0.0	0.0	0.0	0.0
RA_137	74402	150631	76230	disruptive	Other	1.705365341728978	0.0	0.0	0.0	0.0	0.0	0.0	0.0	0.0	0.0	0.0	0.0	0.0	0.0	0.0	0.0	0.0	0.0	0.0	0.0	0.0	0.0	0.0	0.0	0.0	0.0
RA_138	1	301	301	core	core	0.0	0.0	0.0	0.0	0.0	0.0	0.0	0.0	0.0	0.0	0.0	0.0	0.0	0.0	0.0	0.0	0.0	0.0	0.0	0.0	0.0	0.0	0.0	0.0	0.0	0.0
RA_138	302	138901	138600	disruptive	RHS-DGF1-TSGII	0.36075036075036077	0.0	0.21645021645021645	0.0	0.5772005772005772	0.21645021645021645	0.36075036075036077	0.0	0.5772005772005772	0.21645021645021645	0.14430014430014437	0.577200577200577	0.3607503607503606	0.2886002886002886	0.0	0.0	0.0	0.0	0.0	0.07215007215007214	0.36075036075036077	0.1443001443001443	0.0	0.0	0.07215007215007214	0.0
RA_138	138902	150095	11194	core	core	0.0	0.0	0.0	0.0	0.0	0.0	0.0	0.0	0.0	0.0	0.0	0.0	0.0	0.0	0.0	0.0	0.0	0.0	0.0	0.0	0.0	0.0	0.0	0.0	0.0	0.0
RA_139	1	22201	22201	disruptive	Other	1.8017206432142696	0.0	0.0	0.0	0.0	0.0	0.0	0.0	0.0	0.0	0.0	0.0	0.0	0.0	0.0	0.0	0.0	0.0	0.0	0.0	0.0	0.0	0.0	0.0	0.0	0.0
RA_139	22202	43501	21300	core	core	0.9389671361502347	0.0	0.0	0.0	0.0	0.0	0.0	0.0	0.0	0.0	0.4694835680751175	0.0	0.9389671361502359	0.0	0.0	0.0	0.0	0.0	0.0	0.0	0.0	0.0	0.0	0.0	0.0	0.0
RA_139	43502	64801	21300	disruptive	Other	0.9389671361502347	0.0	0.0	0.0	0.0	0.0	0.0	0.0	0.0	0.0	3.755868544600939	0.0	0.9389671361502359	0.0	0.0	0.0	0.0	0.0	0.0	0.0	0.0	0.0	0.0	0.0	0.0	0.0
RA_139	64802	91501	26700	core	core	1.4981273408239701	0.0	0.0	0.0	0.0	0.0	0.0	0.0	0.0	0.0	0.0	0.0	0.7490636704119851	0.0	0.0	0.0	0.0	0.0	0.0	0.0	0.0	0.0	0.0	0.0	0.0	0.0
RA_139	91502	145801	54300	disruptive	RHS-DGF1-TSGII	0.7366482504604052	0.1841620626151013	0.3683241252302026	0.0	0.3683241252302026	0.0	0.1841620626151013	0.0	0.3683241252302026	0.0	0.0	1.47329650092081	0.0	0.0	0.0	0.0	0.0	0.1841620626151013	0.0	0.0	0.9208103130755064	0.1841620626151013	0.0	0.0	0.3683241252302026	0.0
RA_139	145802	149265	3464	core	core	0.0	0.0	0.0	0.0	0.0	0.0	0.0	0.0	0.0	0.0	0.0	0.0	0.0	0.0	0.0	0.0	0.0	0.0	0.0	0.0	0.0	0.0	0.0	0.0	0.0	0.0
RA_140	1	102001	102001	core	core	1.3725355633768297	0.0	0.0	0.0	0.0	0.0	0.0	0.0	0.0	0.0	0.0	0.0980382545269165	0.09803825452691584	0.0	0.0	0.0	0.0	0.0	0.0	0.0	0.0980382545269164	0.0	0.0	0.0	0.0	0.0
RA_140	102002	117301	15300	disruptive	GP63	0.6535947712418301	0.0	0.0	0.0	0.0	0.0	0.0	0.6535947712418301	0.0	0.0	0.0	1.30718954248366	0.0	0.0	0.0	0.0	0.0	0.0	0.0	0.0	0.6535947712418301	0.6535947712418301	0.6535947712418301	0.0	0.0	0.0
RA_140	117302	149071	31770	core	core	1.2590494176896445	0.0	0.0	0.0	0.0	0.0	0.0	0.0	0.0	0.0	0.0	0.0	0.0	0.0	0.0	0.0	0.0	0.0	0.0	0.0	0.0	0.0	0.0	0.0	0.0	0.0
RA_141	1	147049	147049	disruptive	TcMUC-MASP-TSGV	0.20401362811035778	0.20401362811035778	0.40802725622071556	0.340022713517263	0.0	0.27201817081381036	0.5440363416276207	0.06800454270345259	0.0	0.27201817081381036	0.2720181708138103	0.06800454270345258	0.2720181708138103	0.13600908540690518	0.0	0.0	0.0	0.0	0.06800454270345259	0.0	0.06800454270345259	0.0	0.0	0.0	0.0	0.0
RA_142	1	110101	110101	disruptive	Other	1.362385446090408	0.0	0.0	0.0	0.0	0.0	0.0908256964060272	0.0	0.0	0.0	4.1779820346772505	0.7266055712482176	0.09082569640602678	0.0	0.0	0.0908256964060272	0.0	0.0	0.0	0.0	0.3633027856241088	0.0908256964060272	0.0	0.0	0.27247708921808156	0.0
RA_142	110102	142501	32400	core	core	1.8518518518518519	0.0	0.0	0.0	0.0	0.0	0.0	0.0	0.0	0.0	0.308641975308642	0.0	0.6172839506172849	0.0	0.0	0.0	0.0	0.0	0.0	0.0	0.0	0.0	0.0	0.0	0.0	0.0
RA_142	142502	146718	4217	disruptive	Other	0.0	0.0	0.0	0.0	0.0	0.0	0.0	0.0	0.0	0.0	0.0	0.0	0.0	0.0	0.0	0.0	0.0	0.0	0.0	0.0	0.0	0.0	0.0	0.0	0.0	0.0
RA_143	1	132901	132901	core	core	1.5801235506128621	0.0	0.0	0.0	0.0	0.0	0.0	0.0	0.0	0.0	0.150487957201225	0.0752439786006125	0.30097591440245	0.0	0.0	0.0	0.0	0.0	0.0	0.0	0.0752439786006125	0.0	0.0	0.0	0.0	0.0
RA_143	132902	145992	13091	disruptive	TcMUC-MASP-TSGV	0.0	0.0	2.2916507524253307	0.0	0.0	0.0	0.7638835841417768	0.7638835841417768	0.0	0.0	0.0	0.0	0.0	0.0	0.0	0.0	0.0	0.7638835841417768	0.0	0.0	0.0	0.0	0.0	0.0	0.0	0.0
RA_144	1	15301	15301	disruptive	Other	0.0	0.0	0.0	0.0	0.0	0.0	0.0	0.0	0.0	0.0	0.0	0.0	0.0	0.0	0.0	0.0	0.0	0.0	0.0	0.0	0.0	0.0	0.0	0.0	0.0	0.0
RA_144	15302	39001	23700	core	core	2.109704641350211	0.0	0.0	0.0	0.0	0.0	0.0	0.0	0.0	0.0	0.0	0.42194092827004215	0.0	0.0	0.0	0.0	0.0	0.0	0.0	0.0	0.42194092827004215	0.0	0.0	0.0	0.0	0.0
RA_144	39002	144452	105451	disruptive	TcMUC-MASP-TSGV	0.8534769703464168	0.3793230979317408	0.6638154213805464	0.1896615489658704	0.0	0.0948307744829352	0.5689846468976112	0.0	0.0	0.0948307744829352	0.09483077448293509	0.7586461958634816	0.1896615489658693	0.1896615489658704	0.0	0.0	0.0	0.0948307744829352	0.0948307744829352	0.0	0.3793230979317408	0.1896615489658704	0.0	0.0	0.1896615489658704	0.0
RA_145	1	144378	144378	core	core	2.077878901217637	0.0	0.0	0.0	0.0	0.0	0.0	0.0	0.0	0.0	0.0	0.2077878901217638	0.0	0.0	0.0	0.0	0.0	0.0	0.0	0.0	0.2077878901217637	0.0	0.0	0.0	0.0	0.0
RA_146	1	22501	22501	disruptive	RHS-DGF1-TSGII	0.0	0.0	0.0	0.0	0.44442469223590064	0.44442469223590064	0.44442469223590064	0.0	0.44442469223590064	0.44442469223590064	0.44442469223590075	0.0	0.8888493844718006	0.44442469223590064	0.0	0.0	0.0	0.0	0.0	0.0	0.0	0.0	0.0	0.0	0.0	0.0
RA_146	22502	143815	121314	core	core	1.4013221887003973	0.0	0.0	0.0	0.0	0.0	0.0	0.0	0.0	0.0	0.0	0.08243071698237636	0.0	0.0	0.0	0.0	0.0	0.0	0.0	0.0	0.08243071698237632	0.0	0.0	0.0	0.0	0.0
RA_147	1	12901	12901	core	core	0.0	0.0	0.0	0.0	0.0	0.0	0.0	0.0	0.0	0.0	0.0	0.0	0.0	0.0	0.0	0.0	0.0	0.0	0.0	0.0	0.0	0.0	0.0	0.0	0.0	0.0
RA_147	12902	50401	37500	disruptive	Other	0.5333333333333333	0.0	0.0	0.0	0.0	0.0	0.0	0.0	0.0	0.0	0.0	0.0	0.0	0.0	0.0	0.0	0.0	0.0	0.0	0.0	0.0	0.0	0.0	0.0	0.0	0.0
RA_147	50402	73201	22800	core	core	2.192982456140351	0.0	0.0	0.0	0.0	0.0	0.0	0.0	0.0	0.0	0.0	0.0	0.0	0.0	0.0	0.0	0.0	0.0	0.0	0.0	0.0	0.0	0.0	0.0	0.0	0.0
RA_147	73202	83401	10200	disruptive	Other	3.9215686274509802	0.0	0.0	0.0	0.0	0.0	0.0	0.0	0.0	0.0	0.0	0.0	0.0	0.0	0.0	0.0	0.0	0.0	0.0	0.0	0.0	0.0	0.0	0.0	0.0	0.0
RA_147	83402	113101	29700	core	core	2.6936026936026933	0.0	0.0	0.0	0.0	0.0	0.0	0.0	0.0	0.0	0.0	0.0	0.0	0.0	0.0	0.0	0.0	0.0	0.0	0.0	0.0	0.0	0.0	0.0	0.0	0.0
RA_147	113102	120001	6900	disruptive	Other	1.4492753623188406	0.0	0.0	0.0	0.0	0.0	0.0	0.0	0.0	0.0	0.0	0.0	0.0	0.0	0.0	0.0	0.0	0.0	0.0	0.0	0.0	0.0	0.0	0.0	0.0	0.0
RA_147	120002	131701	11700	core	core	0.0	0.0	0.0	0.0	0.0	0.0	0.0	0.0	0.0	0.0	0.0	0.0	0.0	0.0	0.0	0.0	0.0	0.0	0.0	0.0	0.0	0.0	0.0	0.0	0.0	0.0
RA_147	131702	143782	12081	disruptive	Other	0.0	0.0	0.0	0.0	0.0	0.0	0.0	0.0	0.0	0.0	0.0	0.0	0.0	0.0	0.0	0.0	0.0	0.0	0.0	0.0	0.0	0.0	0.0	0.0	0.0	0.0
RA_148	1	10801	10801	disruptive	Other	0.9258401999814833	0.0	0.0	0.0	0.0	0.0	0.0	0.0	0.0	0.0	0.0	0.0	0.0	0.0	0.0	0.0	0.0	0.0	0.0	0.0	0.0	0.0	0.0	0.0	0.0	0.0
RA_148	10802	77101	66300	core	core	1.0558069381598794	0.0	0.0	0.0	0.0	0.0	0.0	0.0	0.0	0.0	0.0	0.15082956259426838	0.0	0.0	0.0	0.0	0.0	0.0	0.0	0.0	0.15082956259426847	0.0	0.0	0.0	0.0	0.0
RA_148	77102	115201	38100	disruptive	Other	1.0498687664041995	0.0	0.0	0.0	0.0	0.0	0.0	0.0	0.0	0.0	0.0	0.5249343832020998	0.0	0.0	0.0	0.0	0.0	0.0	0.0	0.0	0.26246719160104987	0.0	0.0	0.26246719160104987	0.0	0.0
RA_148	115202	143274	28073	core	core	1.7810707797527874	0.0	0.0	0.0	0.0	0.0	0.0	0.0	0.0	0.0	0.0	0.0	0.0	0.0	0.0	0.0	0.0	0.0	0.0	0.0	0.0	0.0	0.0	0.0	0.0	0.0
RA_149	1	11401	11401	core	core	0.0	0.0	0.0	0.0	0.0	0.0	0.0	0.0	0.0	0.0	0.0	0.0	0.0	0.0	0.0	0.0	0.0	0.0	0.0	0.0	0.0	0.0	0.0	0.0	0.0	0.0
RA_149	11402	33901	22500	disruptive	RHS-DGF1-TSGII	2.666666666666667	0.0	0.0	0.0	0.4444444444444445	0.0	0.0	0.0	0.4444444444444445	0.0	0.0	0.0	0.8888888888888893	0.0	0.0	0.0	0.0	0.0	0.0	0.0	0.0	0.0	0.0	0.0	0.0	0.0
RA_149	33902	45301	11400	core	core	0.8771929824561403	0.0	0.0	0.0	0.0	0.0	0.0	0.0	0.0	0.0	0.0	0.0	0.0	0.0	0.0	0.0	0.0	0.0	0.0	0.0	0.0	0.0	0.0	0.0	0.0	0.0
RA_149	45302	70201	24900	disruptive	Other	2.8112449799196786	0.0	0.0	0.0	0.0	0.0	0.0	0.0	0.0	0.0	0.0	0.0	0.0	0.0	0.0	0.0	0.0	0.0	0.0	0.0	0.0	0.0	0.0	0.0	0.0	0.0
RA_149	70202	75301	5100	core	core	1.9607843137254901	0.0	0.0	0.0	0.0	0.0	0.0	0.0	0.0	0.0	0.0	0.0	0.0	0.0	0.0	0.0	0.0	0.0	0.0	0.0	0.0	0.0	0.0	0.0	0.0	0.0
RA_149	75302	122401	47100	disruptive	TcMUC-MASP-TSGV	0.8492569002123143	1.6985138004246285	0.0	0.0	0.0	0.0	0.0	0.0	0.0	0.0	0.0	0.0	0.0	0.0	0.0	0.0	0.0	0.0	0.0	0.0	0.0	0.0	0.0	0.0	0.0	0.0
RA_149	122402	140677	18276	core	core	2.7358284088421976	0.0	0.0	0.0	0.0	0.0	0.0	0.0	0.0	0.0	0.0	0.0	0.0	0.0	0.0	0.0	0.0	0.0	0.0	0.0	0.0	0.0	0.0	0.0	0.0	0.0
RA_150	1	79501	79501	disruptive	RHS-DGF1-TSGII	0.8804920692821474	0.0	0.0	0.0	0.8804920692821474	0.12578458132602105	0.5031383253040842	0.0	0.8804920692821474	0.12578458132602105	0.125784581326021	0.125784581326021	0.37735374397806254	0.3773537439780632	0.0	0.0	0.0	0.0	0.0	0.0	0.0	0.12578458132602105	0.0	0.0	0.0	0.0
RA_150	79502	99001	19500	core	core	1.5384615384615385	0.0	0.0	0.0	0.0	0.0	0.0	0.0	0.0	0.0	0.0	0.0	0.0	0.0	0.0	0.0	0.0	0.0	0.0	0.0	0.0	0.0	0.0	0.0	0.0	0.0
RA_150	99002	136201	37200	disruptive	TcMUC-MASP-TSGV	0.0	0.26881720430107525	0.0	0.0	0.0	0.0	0.0	0.26881720430107525	0.0	0.0	0.0	0.8064516129032258	0.2688172043010759	0.0	0.0	0.0	0.0	0.0	0.0	0.0	0.26881720430107525	0.5376344086021505	2.4193548387096775	0.0	0.0	0.0
RA_150	136202	140379	4178	core	core	0.0	0.0	0.0	0.0	0.0	0.0	0.0	0.0	0.0	0.0	0.0	0.0	0.0	0.0	0.0	0.0	0.0	0.0	0.0	0.0	0.0	0.0	0.0	0.0	0.0	0.0
RA_151	1	84601	84601	core	core	2.1276344251249983	0.0	0.0	0.0	0.0	0.0	0.0	0.0	0.0	0.0	0.0	0.0	0.0	0.0	0.0	0.0	0.0	0.0	0.0	0.0	0.0	0.0	0.0	0.0	0.0	0.0
RA_151	84602	89101	4500	disruptive	Other	0.0	0.0	0.0	0.0	0.0	0.0	0.0	0.0	0.0	0.0	0.0	0.0	0.0	0.0	0.0	0.0	0.0	0.0	0.0	0.0	0.0	0.0	0.0	0.0	0.0	0.0
RA_151	89102	139875	50774	core	core	1.3786583684562963	0.0	0.0	0.0	0.19695119549375664	0.0	0.19695119549375664	0.0	0.19695119549375664	0.0	0.0	0.9847559774687833	0.5908535864812698	0.0	0.0	0.0	0.0	0.0	0.0	0.19695119549375664	0.7878047819750266	0.0	0.0	0.0	0.19695119549375664	0.0
RA_152	1	139870	139870	disruptive	TcMUC-MASP-TSGV	0.07149495960534782	0.2859798384213913	1.0009294344748696	0.07149495960534782	0.0	0.14298991921069565	0.3574747980267391	0.14298991921069565	0.0	0.14298991921069565	0.1429899192106956	0.0	0.5004647172374348	0.2859798384213913	0.0	0.0	0.0	0.0	0.0	0.0	0.0	0.0	0.0	0.0	0.0	0.0
RA_153	1	136501	136501	disruptive	TcMUC-MASP-TSGV	0.3662976828008586	0.8791144387220606	1.3186716580830908	0.14651907312034346	0.0	0.0	0.14651907312034346	0.14651907312034346	0.0	0.0	0.0	0.2197786096805152	0.5860762924813727	0.0	0.0	0.0	0.0	0.0	0.0	0.0	0.21977860968051516	0.0	0.0	0.0	0.0	0.14651907312034346
RA_153	136502	139320	2819	core	core	0.0	0.0	0.0	3.54735721887194	0.0	0.0	3.54735721887194	0.0	0.0	0.0	0.0	0.0	0.0	0.0	0.0	0.0	0.0	0.0	0.0	0.0	0.0	0.0	0.0	0.0	0.0	0.0
RA_154	1	47401	47401	disruptive	RHS-DGF1-TSGII	0.21096601337524523	0.0	0.0	0.0	0.6328980401257357	0.21096601337524523	0.42193202675049046	0.0	0.6328980401257357	0.21096601337524523	0.42193202675049046	1.0548300668762263	0.2109660133752449	0.42193202675049046	0.0	0.0	0.0	0.0	0.0	0.0	0.8438640535009809	0.0	0.0	0.0	0.21096601337524523	0.0
RA_154	47402	70501	23100	core	core	1.2987012987012987	0.0	0.0	0.0	0.0	0.0	0.0	0.0	0.0	0.0	0.0	0.0	0.0	0.0	0.0	0.0	0.0	0.0	0.0	0.0	0.0	0.0	0.0	0.0	0.0	0.0
RA_154	70502	137701	67200	disruptive	Other	1.7857142857142858	0.0	0.0	0.0	0.0	0.0	0.0	0.0	0.0	0.0	0.0	0.0	0.0	0.0	0.0	0.0	0.0	0.0	0.0	0.0	0.0	0.0	0.0	0.0	0.0	0.0
RA_155	1	14401	14401	disruptive	Other	0.0	0.0	0.0	0.0	0.0	0.0	0.0	0.0	0.0	0.0	0.0	2.083188667453649	0.0	0.0	0.0	0.0	0.0	0.0	0.0	0.0	1.3887924449690991	0.0	0.0	0.0	0.6943962224845496	0.0
RA_155	14402	71701	57300	core	core	1.2216404886561956	0.0	0.0	0.0	0.0	0.0	0.0	0.0	0.0	0.0	0.0	0.17452006980802803	0.0	0.0	0.0	0.0	0.0	0.0	0.0	0.0	0.17452006980802792	0.0	0.0	0.0	0.0	0.0
RA_155	71702	137258	65557	disruptive	TcMUC-MASP-TSGV	0.0	0.30507802370456244	0.45761703555684363	0.30507802370456244	0.0	0.30507802370456244	0.45761703555684363	0.15253901185228122	0.0	0.30507802370456244	0.3050780237045625	1.0677730829659686	0.6101560474091254	0.15253901185228122	0.0	0.0	0.0	0.0	0.0	0.0	0.762695059261406	0.0	0.0	0.0	0.30507802370456244	0.0
RA_156	1	6001	6001	disruptive	Other	0.0	0.0	0.0	0.0	0.0	0.0	0.0	0.0	0.0	0.0	0.0	0.0	0.0	0.0	0.0	0.0	0.0	0.0	0.0	0.0	0.0	0.0	0.0	0.0	0.0	0.0
RA_156	6002	23701	17700	core	core	1.6949152542372883	0.0	0.0	0.0	0.0	0.0	0.0	0.0	0.0	0.0	0.0	0.5649717514124295	0.0	0.0	0.0	0.0	0.0	0.0	0.0	0.0	0.5649717514124294	0.0	0.0	0.0	0.0	0.0
RA_156	23702	43201	19500	disruptive	Other-TS	0.5128205128205128	0.0	0.0	0.0	0.0	0.0	1.0256410256410255	0.0	0.0	0.0	0.0	2.5641025641025643	0.0	0.0	0.0	0.0	0.0	0.0	0.0	1.0256410256410255	2.051282051282051	0.0	0.0	0.0	0.5128205128205128	0.0
RA_156	43202	99301	56100	core	core	1.9607843137254901	0.0	0.0	0.0	0.0	0.0	0.0	0.0	0.0	0.0	0.0	0.17825311942959	0.0	0.0	0.0	0.0	0.0	0.0	0.0	0.0	0.17825311942959002	0.0	0.0	0.0	0.0	0.17825311942959002
RA_156	99302	134878	35577	disruptive	Other	0.5621609466790342	0.0	0.0	0.0	0.0	0.0	0.0	0.0	0.0	0.0	0.0	0.0	0.281080473339518	0.0	0.0	0.0	0.0	0.0	0.0	0.0	0.0	0.0	0.0	0.0	0.0	0.0
RA_157	1	19201	19201	disruptive	RHS-DGF1-TSGII	0.5208062080099995	0.0	0.0	0.0	0.5208062080099995	0.5208062080099995	0.5208062080099995	0.0	0.5208062080099995	0.5208062080099995	0.0	0.5208062080099995	0.0	0.0	0.0	0.0	0.5208062080099995	0.0	0.0	0.0	0.5208062080099995	0.0	0.0	0.0	0.0	0.0
RA_157	19202	30901	11700	core	core	0.0	0.0	0.0	0.0	0.0	0.0	0.0	0.0	0.0	0.0	0.0	0.8547008547008548	0.0	0.0	0.0	0.0	0.0	0.0	0.0	0.0	0.8547008547008547	0.0	0.0	0.0	0.0	0.0
RA_157	30902	129301	98400	disruptive	RHS-DGF1-TSGII	0.2032520325203252	0.1016260162601626	0.1016260162601626	0.1016260162601626	0.4065040650406504	0.3048780487804878	0.4065040650406504	0.1016260162601626	0.4065040650406504	0.3048780487804878	0.0	0.2032520325203251	0.0	0.1016260162601626	0.0	0.0	0.0	0.0	0.0	0.0	0.2032520325203252	0.0	0.0	0.0	0.0	0.0
RA_157	129302	134197	4896	core	core	0.0	0.0	0.0	0.0	2.042483660130719	0.0	0.0	0.0	2.042483660130719	0.0	0.0	0.0	0.0	0.0	0.0	0.0	0.0	0.0	0.0	0.0	0.0	0.0	0.0	0.0	0.0	0.0
RA_158	1	16201	16201	disruptive	Other	0.0	0.0	0.0	0.0	0.0	0.0	0.0	0.0	0.0	0.0	0.0	1.234491698043331	0.0	0.0	0.0	0.0	0.0	0.0	0.0	0.0	1.2344916980433307	0.0	0.0	0.0	0.0	0.0
RA_158	16202	32401	16200	core	core	3.0864197530864197	0.0	0.0	0.0	0.0	0.0	0.0	0.0	0.0	0.0	0.0	0.0	0.0	0.0	0.0	0.0	0.0	0.0	0.0	0.0	0.0	0.0	0.0	0.0	0.0	0.0
RA_158	32402	58501	26100	disruptive	GP63	1.1494252873563218	0.0	0.0	0.0	0.0	0.0	0.0	0.7662835249042146	0.0	0.0	0.0	3.0651340996168583	1.1494252873563227	0.0	0.0	0.0	0.0	0.0	0.0	0.0	1.9157088122605364	0.7662835249042146	0.7662835249042146	0.0	0.3831417624521073	0.0
RA_158	58502	69301	10800	core	core	1.8518518518518519	0.0	0.0	0.0	0.0	0.0	0.0	0.0	0.0	0.0	0.0	0.0	0.0	0.0	0.0	0.0	0.0	0.0	0.0	0.0	0.0	0.0	0.0	0.0	0.0	0.0
RA_158	69302	81601	12300	disruptive	Other	4.065040650406504	0.0	0.0	0.0	0.0	0.0	0.0	0.0	0.0	0.0	0.0	0.0	0.0	0.0	0.0	0.0	0.0	0.0	0.0	0.0	0.0	0.0	0.0	0.0	0.0	0.0
RA_158	81602	132984	51383	core	core	2.724636552945527	0.0	0.0	0.0	0.0	0.0	0.0	0.0	0.0	0.0	0.0	0.0	0.0	0.0	0.0	0.0	0.0	0.0	0.0	0.0	0.0	0.0	0.0	0.0	0.0	0.0
RA_159	1	33901	33901	disruptive	RHS-DGF1-TSGII	0.0	0.0	0.0	0.0	0.29497654936432555	0.0	1.7698592961859532	0.0	0.29497654936432555	0.0	0.0	0.0	0.0	1.7698592961859532	0.0	0.0	0.0	0.0	0.0	0.0	0.0	0.0	0.0	0.0	0.0	0.0
RA_159	33902	55801	21900	core	core	1.8264840182648403	0.0	0.0	0.0	0.0	0.0	0.0	0.4566210045662101	0.0	0.0	0.0	0.45662100456621	0.4566210045662089	0.0	0.0	0.0	0.0	0.0	0.0	0.0	0.4566210045662101	0.0	0.0	0.0	0.0	0.0
RA_159	55802	132901	77100	disruptive	TcMUC-MASP-TSGV	0.5188067444876784	1.297016861219196	0.5188067444876784	0.0	0.0	0.0	0.1297016861219196	0.0	0.0	0.0	0.25940337224383914	1.1673151750972761	0.5188067444876783	0.0	0.0	0.0	0.0	0.1297016861219196	0.0	0.0	0.38910505836575876	0.648508430609598	0.1297016861219196	0.0	0.1297016861219196	0.0
RA_160	1	49501	49501	disruptive	RHS-DGF1-TSGII	0.808064483545787	0.0	0.0	0.0	0.0	0.20201612088644674	0.0	0.0	0.0	0.20201612088644674	0.8080644835457869	0.8080644835457869	0.8080644835457864	0.0	0.0	0.0	0.0	0.0	0.0	0.0	0.6060483626593403	0.0	0.0	0.0	0.20201612088644674	0.0
RA_160	49502	70501	21000	core	core	2.857142857142857	0.0	0.0	0.0	0.0	0.0	0.0	0.0	0.0	0.0	0.9523809523809526	0.9523809523809526	0.0	0.0	0.0	0.0	0.0	0.0	0.0	0.0	0.9523809523809524	0.0	0.0	0.0	0.0	0.0
RA_160	70502	129330	58829	disruptive	RHS-DGF1-TSGII	0.5099525744105798	0.0	0.0	0.0	0.0	0.5099525744105798	0.0	0.0	0.0	0.5099525744105798	1.3598735317615462	0.6799367658807731	1.1898893402913533	0.0	0.0	0.0	0.0	0.0	0.0	0.0	0.6799367658807731	0.0	0.0	0.0	0.0	0.0
RA_161	1	129315	129315	core	core	1.7786026369717356	0.0	0.0	0.0	0.15466109886710744	0.0	0.15466109886710744	0.0	0.15466109886710744	0.0	0.0	0.2319916483006612	0.07733054943355455	0.07733054943355372	0.0	0.0	0.0	0.0	0.0	0.0	0.23199164830066116	0.0	0.0	0.0	0.0	0.0
RA_162	1	2701	2701	disruptive	Other	0.0	0.0	0.0	0.0	0.0	0.0	0.0	0.0	0.0	0.0	0.0	0.0	0.0	0.0	0.0	0.0	0.0	0.0	0.0	0.0	0.0	0.0	0.0	0.0	0.0	0.0
RA_162	2702	110101	107400	core	core	1.5828677839851024	0.0	0.0	0.0	0.0	0.0	0.0	0.0	0.0	0.0	0.0	0.0	0.09310986964618273	0.0	0.0	0.0	0.0	0.0	0.0	0.0	0.0	0.0	0.0	0.0	0.0	0.0
RA_162	110102	129244	19143	disruptive	Other	0.0	0.0	0.0	0.0	0.0	0.0	0.0	0.0	0.0	0.0	6.268609935746748	0.0	0.0	0.0	0.0	0.0	0.0	0.0	0.0	0.0	0.0	0.0	0.0	0.0	0.0	0.0
RA_163	1	127527	127527	disruptive	RHS-DGF1-TSGII	0.15682953413786885	0.0	0.0	0.0	0.0	0.07841476706893442	0.0	0.0	0.0	0.07841476706893442	0.0	0.31365906827573764	0.07841476706893502	0.0	0.0	0.0	0.0	0.0	0.0	0.0	0.15682953413786885	0.07841476706893442	0.07841476706893442	0.0	0.07841476706893442	0.0
RA_164	1	30901	30901	core	core	1.6180706126015338	0.0	0.0	0.0	0.0	0.0	0.0	0.0	0.0	0.0	0.0	0.0	0.0	0.0	0.0	0.0	0.0	0.0	0.0	0.0	0.0	0.0	0.0	0.0	0.0	0.0
RA_164	30902	77101	46200	disruptive	GP63	1.2987012987012987	0.0	0.0	0.0	0.0	0.0	0.0	1.948051948051948	0.0	0.0	4.545454545454546	0.0	4.329004329004327	0.0	0.0	0.0	0.0	0.0	0.0	0.0	0.0	0.0	0.0	0.0	0.0	0.0
RA_164	77102	102901	25800	core	core	1.937984496124031	0.0	0.0	0.0	0.0	0.0	0.0	0.0	0.0	0.0	0.0	0.0	0.0	0.0	0.0	0.0	0.0	0.0	0.0	0.0	0.0	0.0	0.0	0.0	0.0	0.0
RA_164	102902	127005	24104	disruptive	Other	0.41486890142714905	0.0	0.0	0.0	0.0	0.0	0.0	0.0	0.0	0.0	0.0	3.3189512114171924	0.0	0.0	0.0	0.0	0.0	0.0	0.0	0.0	3.3189512114171924	0.0	0.0	0.0	0.0	0.0
RA_165	1	67801	67801	disruptive	TcMUC-MASP-TSGV	0.44247134998008875	0.29498089998672583	0.7374522499668146	0.0	0.0	0.14749044999336292	0.29498089998672583	0.0	0.0	0.14749044999336292	0.0	0.44247134998008875	0.14749044999336292	0.14749044999336292	0.0	0.0	0.0	0.14749044999336292	0.0	0.0	0.29498089998672583	0.0	0.0	0.0	0.14749044999336292	0.0
RA_165	67802	75901	8100	core	core	0.0	0.0	0.0	0.0	0.0	0.0	0.0	0.0	0.0	0.0	0.0	0.0	0.0	0.0	0.0	0.0	0.0	0.0	0.0	0.0	0.0	0.0	0.0	0.0	0.0	0.0
RA_165	75902	125947	50046	disruptive	TcMUC-MASP-TSGV	0.3996323382488111	0.7992646764976222	0.9990808456220277	0.19981616912440556	0.0	0.0	0.3996323382488111	0.19981616912440556	0.0	0.0	0.0	0.5994485073732165	0.0	0.0	0.0	0.0	0.0	0.19981616912440556	0.0	0.0	0.3996323382488111	0.0	0.0	0.0	0.19981616912440556	0.0
RA_166	1	48301	48301	core	core	2.691455663443821	0.0	0.0	0.0	0.0	0.0	0.0	0.0	0.0	0.0	0.0	0.0	0.0	0.0	0.0	0.0	0.0	0.0	0.0	0.0	0.0	0.0	0.0	0.0	0.0	0.0
RA_166	48302	55501	7200	disruptive	Other	1.3888888888888888	0.0	0.0	0.0	0.0	0.0	0.0	0.0	0.0	0.0	0.0	0.0	0.0	0.0	0.0	0.0	0.0	0.0	0.0	0.0	0.0	0.0	0.0	0.0	0.0	0.0
RA_166	55502	92101	36600	core	core	2.185792349726776	0.0	0.0	0.0	0.0	0.0	0.0	0.0	0.0	0.0	0.0	0.2732240437158471	0.0	0.0	0.0	0.0	0.0	0.0	0.0	0.0	0.273224043715847	0.0	0.0	0.0	0.0	0.0
RA_166	92102	125629	33528	disruptive	TcMUC-MASP-TSGV	0.5965163445478406	0.0	0.0	0.2982581722739203	0.0	0.0	1.4912908613696017	0.0	0.0	0.0	0.0	0.0	0.0	0.0	0.0	0.0	0.5965163445478406	0.0	0.0	0.0	0.0	0.0	0.0	0.0	0.0	0.5965163445478406
RA_167	1	48601	48601	disruptive	Other	0.0	0.0	0.0	0.0	0.0	0.0	0.0	0.0	0.0	0.0	0.0	0.0	0.0	0.0	0.0	0.0	0.0	0.0	0.0	0.0	0.0	0.0	0.0	0.0	0.0	0.0
RA_167	48602	124585	75984	core	core	1.3160665403242788	0.0	0.0	0.0	0.0	0.0	0.0	0.0	0.0	0.0	0.0	0.5264266161297115	0.13160665403242788	0.0	0.0	0.0	0.0	0.0	0.0	0.0	0.3948199620972836	0.0	0.0	0.0	0.13160665403242788	0.0
RA_168	1	26101	26101	core	core	0.3831270832535152	0.0	0.0	0.0	0.0	0.0	0.0	0.0	0.0	0.0	0.0	0.0	0.0	0.0	0.0	0.0	0.0	0.0	0.0	0.0	0.0	0.0	0.0	0.0	0.0	0.0
RA_168	26102	119701	93600	disruptive	RHS-DGF1-TSGII	0.21367521367521367	0.0	0.42735042735042733	0.32051282051282054	0.6410256410256411	0.10683760683760683	0.7478632478632479	0.10683760683760683	0.6410256410256411	0.10683760683760683	0.0	0.21367521367521358	0.10683760683760646	0.42735042735042733	0.0	0.0	0.0	0.0	0.0	0.0	0.10683760683760683	0.0	0.0	0.0	0.10683760683760683	0.0
RA_168	119702	123875	4174	core	core	0.0	0.0	0.0	0.0	0.0	0.0	0.0	0.0	0.0	0.0	0.0	0.0	0.0	0.0	0.0	0.0	0.0	0.0	0.0	0.0	0.0	0.0	0.0	0.0	0.0	0.0
RA_169	1	121587	121587	disruptive	TcMUC-MASP-TSGV	0.1644912696258646	0.1644912696258646	0.5757194436905261	0.0	0.0	0.3289825392517292	0.3289825392517292	0.24673690443879692	0.0	0.3289825392517292	0.0	0.0	0.1644912696258647	0.3289825392517292	0.0	0.0	0.0	0.0	0.0	0.0	0.0	0.0	0.0	0.0	0.0	0.0
RA_170	1	121177	121177	core	core	1.4854304034594024	0.0	0.0	0.0	0.0	0.0	0.0	0.0	0.0	0.0	0.0	0.0	0.0	0.0	0.0	0.0	0.0	0.0	0.0	0.0	0.0	0.0	0.0	0.0	0.0	0.0
RA_171	1	48001	48001	core	core	1.0416449657298807	0.0	0.0	0.0	0.0	0.0	0.0	0.0	0.0	0.0	0.0	0.0	0.0	0.0	0.0	0.0	0.0	0.0	0.0	0.0	0.0	0.0	0.0	0.0	0.0	0.0
RA_171	48002	66301	18300	disruptive	Other	1.639344262295082	0.0	0.0	0.0	0.0	0.0	0.0	0.0	0.0	0.0	0.0	2.185792349726776	0.0	0.0	0.0	0.0	0.0	0.0	0.0	0.0	1.092896174863388	0.0	0.0	0.0	1.092896174863388	0.0
RA_171	66302	75901	9600	core	core	1.0416666666666667	0.0	0.0	0.0	0.0	0.0	0.0	0.0	0.0	0.0	0.0	1.041666666666667	0.0	0.0	0.0	0.0	0.0	0.0	0.0	0.0	1.0416666666666667	0.0	0.0	0.0	0.0	0.0
RA_171	75902	90301	14400	disruptive	TcMUC-MASP-TSGV	0.0	0.0	0.0	0.6944444444444444	0.0	0.0	0.6944444444444444	0.0	0.0	0.0	0.0	2.0833333333333335	0.0	0.0	0.0	0.0	0.0	0.0	0.0	0.0	1.3888888888888888	0.0	0.0	0.0	0.6944444444444444	0.0
RA_171	90302	120778	30477	core	core	1.6405814220559767	0.0	0.0	0.0	0.0	0.0	0.0	0.0	0.0	0.0	0.0	0.0	0.0	0.0	0.0	0.0	0.0	0.0	0.0	0.0	0.0	0.0	0.0	0.0	0.0	0.0
RA_172	1	301	301	disruptive	Other	0.0	0.0	0.0	0.0	0.0	0.0	0.0	0.0	0.0	0.0	33.222591362126245	0.0	0.0	0.0	0.0	0.0	0.0	0.0	0.0	0.0	0.0	0.0	0.0	0.0	0.0	0.0
RA_172	302	115501	115200	core	core	1.5625	0.0	0.0	0.0	0.0	0.0	0.0	0.0	0.0	0.0	1.1284722222222223	0.26041666666666674	0.08680555555555536	0.0	0.0	0.0	0.0	0.0	0.0	0.0	0.1736111111111111	0.0	0.0	0.08680555555555555	0.0	0.0
RA_172	115502	118969	3468	disruptive	Other	2.883506343713956	0.0	0.0	0.0	0.0	0.0	0.0	0.0	0.0	0.0	0.0	0.0	0.0	0.0	0.0	0.0	0.0	0.0	0.0	0.0	0.0	0.0	0.0	0.0	0.0	0.0
RA_173	1	22801	22801	disruptive	Other	1.3157317661506074	0.0	0.0	0.0	0.0	0.0	0.0	0.0	0.0	0.0	0.0	0.0	0.0	0.0	0.0	0.0	0.0	0.0	0.0	0.0	0.0	0.0	0.0	0.0	0.0	0.0
RA_173	22802	25201	2400	core	core	0.0	0.0	0.0	0.0	0.0	0.0	0.0	0.0	0.0	0.0	0.0	0.0	0.0	0.0	0.0	0.0	0.0	0.0	0.0	0.0	0.0	0.0	0.0	0.0	0.0	0.0
RA_173	25202	31501	6300	disruptive	Other	0.0	0.0	0.0	0.0	0.0	0.0	0.0	0.0	0.0	0.0	0.0	0.0	0.0	0.0	0.0	0.0	0.0	0.0	0.0	0.0	0.0	0.0	0.0	0.0	0.0	0.0
RA_173	31502	118633	87132	core	core	1.6067575632373872	0.0	0.0	0.0	0.22953679474819816	0.0	0.22953679474819816	0.0	0.22953679474819816	0.0	0.0	0.11476839737409916	0.1147683973740996	0.22953679474819816	0.0	0.0	0.0	0.0	0.0	0.0	0.11476839737409908	0.0	0.0	0.0	0.0	0.0
RA_174	1	66301	66301	disruptive	Other	0.7541364383644289	0.0	0.0	0.0	0.0	0.0	0.0	0.0	0.0	0.0	12.51866487684952	0.15082728767288578	0.0	0.0	0.0	0.0	0.0	0.0	0.0	0.0	0.15082728767288578	0.0	0.0	0.0	0.0	0.0
RA_174	66302	87301	21000	core	core	1.4285714285714286	0.0	0.0	0.0	0.0	0.0	0.0	0.0	0.0	0.0	0.0	0.4761904761904763	0.0	0.0	0.0	0.0	0.0	0.0	0.0	0.0	0.0	0.0	0.0	0.4761904761904762	0.0	0.0
RA_174	87302	116701	29400	disruptive	Other	1.3605442176870748	0.0	0.0	0.0	0.0	0.0	0.0	0.0	0.0	0.0	0.34013605442176864	0.6802721088435373	0.34013605442176953	0.0	0.0	0.0	0.0	0.0	0.0	0.0	0.3401360544217687	0.3401360544217687	0.0	0.0	0.0	0.0
RA_174	116702	118612	1911	core	core	0.0	0.0	0.0	0.0	0.0	0.0	0.0	0.0	0.0	0.0	0.0	0.0	0.0	0.0	0.0	0.0	0.0	0.0	0.0	0.0	0.0	0.0	0.0	0.0	0.0	0.0
RA_175	1	89101	89101	core	core	2.2446437189257136	0.0	0.0	0.0	0.0	0.0	0.0	0.0	0.0	0.0	0.0	0.336696557838857	0.11223218594628648	0.0	0.0	0.0	0.0	0.0	0.0	0.0	0.33669655783885705	0.0	0.0	0.0	0.0	0.0
RA_175	89102	115201	26100	disruptive	Other	1.1494252873563218	0.0	0.0	0.0	0.0	0.0	0.0	0.0	0.0	0.0	0.0	1.5325670498084292	0.7662835249042139	0.0	0.0	0.0	0.0	0.0	0.0	0.0	0.7662835249042146	0.3831417624521073	0.0	0.0	0.3831417624521073	0.0
RA_175	115202	118362	3161	core	core	0.0	0.0	0.0	0.0	0.0	0.0	0.0	0.0	0.0	0.0	0.0	0.0	0.0	0.0	0.0	0.0	0.0	0.0	0.0	0.0	0.0	0.0	0.0	0.0	0.0	0.0
RA_176	1	42901	42901	disruptive	Other	1.631663597585138	0.0	0.0	0.0	0.0	0.0	0.0	0.0	0.0	0.0	0.0	0.46618959931003934	0.0	0.0	0.0	0.0	0.0	0.0	0.0	0.0	0.4661895993100394	0.0	0.0	0.0	0.0	0.0
RA_176	42902	67501	24600	core	core	0.8130081300813008	0.0	0.0	0.0	0.0	0.0	0.0	0.0	0.0	0.0	0.0	0.4065040650406504	0.0	0.0	0.0	0.0	0.0	0.0	0.0	0.0	0.4065040650406504	0.0	0.0	0.0	0.0	0.0
RA_176	67502	118200	50699	disruptive	RHS-DGF1-TSGII	0.3944850983254108	0.0	0.0	0.0	0.1972425491627054	0.1972425491627054	0.1972425491627054	0.0	0.1972425491627054	0.1972425491627054	0.0	0.986212745813527	0.0	0.1972425491627054	0.0	0.0	0.0	0.0	0.0	0.0	0.5917276474881161	0.1972425491627054	0.1972425491627054	0.0	0.1972425491627054	0.0
RA_177	1	2401	2401	core	core	0.0	0.0	0.0	0.0	0.0	0.0	0.0	0.0	0.0	0.0	0.0	0.0	0.0	0.0	0.0	0.0	0.0	0.0	0.0	0.0	0.0	0.0	0.0	0.0	0.0	0.0
RA_177	2402	55201	52800	disruptive	Other	0.0	0.0	0.0	0.0	0.0	0.0	0.0	0.0	0.0	0.0	0.0	3.5984848484848477	0.0	0.0	0.0	0.0	0.0	0.0	0.0	0.0	3.598484848484848	0.0	0.0	0.0	0.0	0.0
RA_177	55202	82801	27600	core	core	1.0869565217391304	0.0	0.0	0.0	0.0	0.0	0.0	0.0	0.0	0.0	0.0	0.0	0.0	0.0	0.0	0.0	0.0	0.0	0.0	0.0	0.0	0.0	0.0	0.0	0.0	0.0
RA_177	82802	106201	23400	disruptive	Other	2.1367521367521367	0.0	0.0	0.0	0.0	0.0	0.0	0.0	0.0	0.0	0.0	0.8547008547008548	0.4273504273504276	0.0	0.0	0.0	0.0	0.0	0.0	0.0	0.8547008547008547	0.0	0.42735042735042733	0.0	0.0	0.0
RA_177	106202	117184	10983	core	core	0.0	0.0	0.0	0.0	0.0	0.0	0.0	0.0	0.0	0.0	0.0	3.6419921697168345	0.0	0.0	0.0	0.0	0.0	0.0	0.0	0.0	3.641992169716835	0.0	0.0	0.0	0.0	0.0
RA_178	1	21901	21901	core	core	2.283000776220264	0.0	0.0	0.0	0.0	0.0	0.0	0.0	0.0	0.0	0.0	0.0	0.0	0.0	0.0	0.0	0.0	0.0	0.0	0.0	0.0	0.0	0.0	0.0	0.0	0.0
RA_178	21902	58201	36300	disruptive	Other	2.7548209366391183	0.0	0.0	0.0	0.0	0.0	0.0	0.0	0.0	0.0	0.0	0.0	0.0	0.0	0.0	0.0	0.0	0.0	0.0	0.0	0.0	0.0	0.0	0.0	0.0	0.0
RA_178	58202	109201	51000	core	core	2.156862745098039	0.0	0.0	0.0	0.0	0.0	0.19607843137254902	0.0	0.0	0.0	0.0	0.0	0.0	0.0	0.19607843137254902	0.0	0.0	0.0	0.0	0.0	0.0	0.0	0.0	0.0	0.0	0.0
RA_178	109202	116782	7581	disruptive	Other	0.0	0.0	0.0	0.0	0.0	0.0	1.3190871916633689	0.0	0.0	0.0	0.0	0.0	0.0	0.0	0.0	0.0	0.0	0.0	0.0	0.0	0.0	0.0	0.0	0.0	0.0	0.0
RA_179	1	31201	31201	disruptive	RHS-DGF1-TSGII	0.0	0.0	0.0	0.0	0.32050254799525657	0.6410050959905131	0.0	0.0	0.32050254799525657	0.6410050959905131	0.0	0.32050254799525657	0.0	0.0	0.0	0.0	0.0	0.0	0.0	0.0	0.0	0.0	0.0	0.32050254799525657	0.0	0.0
RA_179	31202	82801	51600	core	core	2.7131782945736433	0.0	0.0	0.0	0.0	0.0	0.0	0.0	0.0	0.0	0.0	0.193798449612403	0.0	0.0	0.0	0.0	0.0	0.0	0.0	0.0	0.1937984496124031	0.0	0.0	0.0	0.0	0.0
RA_179	82802	88201	5400	disruptive	Other	0.0	0.0	0.0	0.0	0.0	0.0	0.0	0.0	0.0	0.0	0.0	0.0	0.0	0.0	0.0	0.0	0.0	0.0	0.0	0.0	0.0	0.0	0.0	0.0	0.0	0.0
RA_179	88202	96301	8100	core	core	1.2345679012345678	0.0	0.0	0.0	0.0	0.0	0.0	0.0	0.0	0.0	0.0	0.0	0.0	0.0	0.0	0.0	0.0	0.0	0.0	0.0	0.0	0.0	0.0	0.0	0.0	0.0
RA_179	96302	116406	20105	disruptive	RHS-DGF1-TSGII	0.9947774185525989	0.0	0.0	0.0	0.0	0.49738870927629947	0.0	0.0	0.0	0.49738870927629947	0.0	0.4973887092762994	0.49738870927629897	0.0	0.0	0.0	0.0	0.0	0.0	0.0	0.0	0.0	0.0	0.49738870927629947	0.0	0.0
RA_180	1	17101	17101	disruptive	RHS-DGF1-TSGII	1.7542833752412141	0.0	0.0	0.0	0.5847611250804047	0.0	0.0	0.5847611250804047	0.5847611250804047	0.0	0.0	0.5847611250804046	0.584761125080405	0.0	0.0	0.0	0.0	0.0	0.0	0.0	0.5847611250804047	0.0	0.0	0.0	0.0	0.0
RA_180	17102	30001	12900	core	core	0.7751937984496124	0.0	0.0	0.0	0.0	0.0	0.0	0.0	0.0	0.0	0.0	0.0	0.0	0.0	0.0	0.0	0.0	0.0	0.0	0.0	0.0	0.0	0.0	0.0	0.0	0.0
RA_180	30002	87601	57600	disruptive	TcMUC-MASP-TSGV	0.0	0.0	0.5208333333333334	0.0	0.0	0.0	0.0	0.5208333333333334	0.0	0.0	0.0	0.0	0.0	0.0	0.0	0.0	0.0	0.0	0.0	0.0	0.0	0.0	0.0	0.0	0.0	0.0
RA_180	87602	116398	28797	core	core	1.7362919748584922	0.0	0.0	0.0	0.0	0.0	0.0	0.0	0.0	0.0	0.0	0.0	0.0	0.0	0.0	0.0	0.0	0.0	0.0	0.0	0.0	0.0	0.0	0.0	0.0	0.0
RA_181	1	18001	18001	core	core	1.1110493861452142	0.0	0.0	0.0	0.0	0.0	0.0	0.5555246930726071	0.0	0.0	0.0	0.0	0.5555246930726074	0.0	0.0	0.0	0.0	0.0	0.0	0.0	0.0	0.0	0.0	0.0	0.0	0.0
RA_181	18002	59401	41400	disruptive	GP63	1.6908212560386475	0.0	0.0	0.0	0.0	0.0	0.0	0.966183574879227	0.0	0.0	0.0	1.2077294685990339	0.24154589371980606	0.0	0.0	0.0	0.0	0.0	0.0	0.0	0.7246376811594203	0.4830917874396135	0.966183574879227	0.0	0.0	0.0
RA_181	59402	80101	20700	core	core	0.966183574879227	0.0	0.0	0.0	0.0	0.0	0.0	0.0	0.0	0.0	0.0	0.9661835748792269	0.0	0.0	0.0	0.0	0.0	0.0	0.0	0.0	0.966183574879227	0.0	0.0	0.0	0.0	0.0
RA_181	80102	114621	34520	disruptive	Other	2.027809965237543	0.0	0.0	0.0	0.0	0.0	0.0	0.0	0.0	0.0	0.0	0.0	0.0	0.0	0.0	0.0	0.0	0.0	0.0	0.0	0.0	0.0	0.0	0.0	0.0	0.0
RA_182	1	114128	114128	disruptive	TcMUC-MASP-TSGV	0.0	1.3143137529791113	0.8762091686527408	0.0	0.0	0.0	0.17524183373054816	0.08762091686527408	0.0	0.0	0.0	0.43810458432637045	0.7009673349221934	0.0	0.08762091686527408	0.0	0.0	0.0	0.0	0.0	0.0	0.4381045843263704	0.3504836674610963	0.0	0.0	0.0
RA_183	1	32101	32101	disruptive	RHS-DGF1-TSGII	0.31151677517834336	0.0	0.0	0.0	0.6230335503566867	0.31151677517834336	0.31151677517834336	0.0	0.6230335503566867	0.31151677517834336	0.3115167751783434	0.6230335503566868	0.6230335503566877	0.0	0.0	0.0	0.0	0.0	0.31151677517834336	0.0	0.31151677517834336	0.31151677517834336	0.31151677517834336	0.0	0.0	0.0
RA_183	32102	113707	81606	core	core	0.36762002793912213	0.0	0.0	0.0	0.0	0.0	0.0	0.0	0.0	0.0	0.0	0.49016003725216284	0.12254000931304176	0.0	0.0	0.0	0.0	0.0	0.0	0.0	0.49016003725216284	0.0	0.0	0.0	0.0	0.0
RA_184	1	18601	18601	disruptive	Other	0.0	0.0	0.0	0.0	0.0	0.0	0.0	0.0	0.0	0.0	0.0	0.0	0.0	0.0	0.0	0.0	0.0	0.0	0.0	0.0	0.0	0.0	0.0	0.0	0.0	0.0
RA_184	18602	113297	94696	core	core	1.689617301681169	0.0	0.0	0.0	0.5280054067753653	0.0	0.0	0.0	0.5280054067753653	0.0	0.0	0.0	0.0	0.0	0.0	0.0	0.0	0.0	0.0	0.0	0.0	0.0	0.0	0.0	0.0	0.0
RA_185	1	84001	84001	disruptive	Other	0.47618480732372237	0.0	0.0	0.0	0.0	0.0	0.0	0.0	0.0	0.0	0.0	0.23809240366186124	0.0	0.0	0.0	0.0	0.0	0.0	0.0	0.0	0.11904620183093059	0.11904620183093059	0.0	0.0	0.0	0.0
RA_185	84002	113140	29139	core	core	1.372730704554034	0.0	0.0	0.0	0.0	0.0	0.0	0.0	0.0	0.0	0.0	0.3431826761385084	0.0	0.0	0.0	0.0	0.0	0.0	0.0	0.0	0.3431826761385085	0.0	0.0	0.0	0.0	0.0
RA_186	1	111301	111301	core	core	1.9766219530821825	0.0	0.0	0.0	0.0	0.0	0.0	0.0	0.0	0.0	0.0	0.0898464524128264	0.08984645241282685	0.0	0.0	0.0	0.0	0.0	0.0	0.0	0.08984645241282647	0.0	0.0	0.0	0.0	0.0
RA_186	111302	112249	948	disruptive	Other	0.0	0.0	0.0	0.0	0.0	0.0	0.0	0.0	0.0	0.0	0.0	0.0	0.0	0.0	0.0	0.0	0.0	0.0	0.0	0.0	0.0	0.0	0.0	0.0	0.0	0.0
RA_187	1	52201	52201	disruptive	Other	1.9156721135610428	0.0	0.0	0.0	0.0	0.0	0.0	0.0	0.0	0.0	0.0	0.0	0.0	0.0	0.0	0.0	0.0	0.0	0.0	0.0	0.0	0.0	0.0	0.0	0.0	0.0
RA_187	52202	95101	42900	core	core	2.331002331002331	0.0	0.0	0.0	0.2331002331002331	0.0	0.0	0.0	0.2331002331002331	0.0	0.0	0.2331002331002332	0.23310023310023276	0.0	0.0	0.0	0.0	0.0	0.0	0.0	0.2331002331002331	0.0	0.0	0.0	0.0	0.0
RA_187	95102	110229	15128	disruptive	RHS-DGF1-TSGII	0.0	0.0	0.0	0.0	0.6610259122157589	0.0	0.0	0.0	0.6610259122157589	0.0	0.0	0.0	0.0	0.0	0.0	0.0	0.0	0.0	0.0	0.0	0.0	0.0	0.0	0.0	0.0	0.0
RA_188	1	15601	15601	disruptive	GP63	1.9229536568168706	0.0	0.0	0.0	0.0	0.0	0.0	1.2819691045445805	0.0	0.0	0.0	0.6409845522722901	0.0	0.0	0.0	0.0	0.0	0.0	0.0	0.0	0.6409845522722902	0.0	0.0	0.0	0.0	0.0
RA_188	15602	32101	16500	core	core	1.8181818181818181	0.0	0.0	0.0	0.0	0.0	0.0	0.0	0.0	0.0	0.0	0.606060606060606	0.0	0.0	0.0	0.0	0.0	0.0	0.0	0.0	0.6060606060606061	0.0	0.0	0.0	0.0	0.0
RA_188	32102	46801	14700	disruptive	GP63	2.0408163265306123	0.0	0.0	0.0	0.0	0.0	0.0	2.0408163265306123	0.0	0.0	0.0	2.7210884353741496	0.0	0.0	0.0	0.0	0.0	0.0	0.0	0.0	2.7210884353741496	0.0	0.0	0.0	0.0	0.0
RA_188	46802	110171	63370	core	core	1.5780337699226763	0.0	0.0	0.0	0.0	0.0	0.0	0.0	0.0	0.0	0.0	0.0	0.0	0.0	0.0	0.0	0.0	0.0	0.0	0.0	0.0	0.0	0.0	0.0	0.0	0.0
RA_189	1	109337	109337	core	core	2.3779690315263817	0.0	0.0	0.0	0.0	0.0	0.0	0.0	0.0	0.0	0.0	0.0	0.0	0.0	0.0	0.0	0.0	0.0	0.0	0.0	0.0	0.0	0.0	0.0	0.0	0.0
RA_190	1	11101	11101	disruptive	Other	0.0	0.0	0.0	0.0	0.0	0.0	0.0	0.0	0.0	0.0	0.0	0.0	0.0	0.0	0.0	0.0	0.0	0.0	0.0	0.0	0.0	0.0	0.0	0.0	0.0	0.0
RA_190	11102	108455	97354	core	core	1.6434866569427038	0.0	0.0	0.0	0.0	0.0	0.0	0.0	0.0	0.0	0.0	0.3081537481767569	0.0	0.0	0.0	0.0	0.0	0.0	0.0	0.0	0.308153748176757	0.0	0.0	0.0	0.0	0.0
RA_191	1	108359	108359	disruptive	TcMUC-MASP-TSGV	0.18457165533089084	0.18457165533089084	1.1997157596507904	0.09228582766544542	0.0	0.09228582766544542	0.6460007936581179	0.2768574829963363	0.0	0.09228582766544542	0.0	0.18457165533089093	0.18457165533089182	0.09228582766544542	0.0	0.0	0.0	0.3691433106617817	0.0	0.0	0.0	0.18457165533089084	0.2768574829963363	0.0	0.0	0.0
RA_192	1	44101	44101	disruptive	RHS-DGF1-TSGII	0.0	0.0	0.0	0.0	0.22675222784063853	0.22675222784063853	1.1337611392031928	0.0	0.22675222784063853	0.22675222784063853	0.0	0.22675222784063864	0.0	0.9070089113625541	0.0	0.0	0.0	0.0	0.0	0.22675222784063853	0.22675222784063853	0.0	0.0	0.0	0.0	0.0
RA_192	44102	76501	32400	core	core	1.8518518518518519	0.0	0.0	0.0	0.0	0.0	0.0	0.0	0.0	0.0	0.0	0.0	0.0	0.0	0.0	0.0	0.0	0.0	0.0	0.0	0.0	0.0	0.0	0.0	0.0	0.0
RA_192	76502	107972	31471	disruptive	Other	0.0	0.0	0.0	0.0	0.0	0.0	0.0	0.0	0.0	0.0	0.0	4.766292777477678	0.0	0.0	0.0	0.0	0.0	0.0	0.0	0.0	4.766292777477678	0.0	0.0	0.0	0.0	0.0
RA_193	1	7201	7201	core	core	0.0	0.0	0.0	0.0	0.0	0.0	0.0	0.0	0.0	0.0	0.0	0.0	0.0	0.0	0.0	0.0	0.0	0.0	0.0	0.0	0.0	0.0	0.0	0.0	0.0	0.0
RA_193	7202	41401	34200	disruptive	RHS-DGF1-TSGII	0.0	0.0	0.0	0.0	0.584795321637427	0.2923976608187135	0.2923976608187135	0.0	0.584795321637427	0.2923976608187135	0.5847953216374271	0.29239766081871355	0.5847953216374275	0.0	0.0	0.0	0.0	0.0	0.2923976608187135	0.0	0.2923976608187135	0.0	0.0	0.0	0.0	0.0
RA_193	41402	57601	16200	core	core	2.4691358024691357	0.0	0.0	0.0	0.0	0.0	0.0	0.0	0.0	0.0	0.0	0.0	0.0	0.0	0.0	0.0	0.0	0.0	0.0	0.0	0.0	0.0	0.0	0.0	0.0	0.0
RA_193	57602	107623	50022	disruptive	Other	1.3993842709207949	0.0	0.0	0.0	0.0	0.0	0.0	0.0	0.0	0.0	0.0	0.1999120387029707	0.0	0.0	0.0	0.0	0.0	0.0	0.0	0.0	0.1999120387029707	0.0	0.0	0.0	0.0	0.0
RA_194	1	46501	46501	core	core	0.8601965549127977	0.0	0.0	0.0	0.43009827745639884	0.0	0.21504913872819942	0.0	0.43009827745639884	0.0	0.0	0.21504913872819942	0.0	0.0	0.0	0.0	0.0	0.0	0.0	0.0	0.21504913872819942	0.0	0.0	0.0	0.0	0.0
RA_194	46502	107061	60560	disruptive	GP63	1.321003963011889	0.0	0.0	0.0	0.0	0.0	0.0	1.321003963011889	0.0	0.0	4.29326287978864	0.0	0.0	0.0	0.0	0.0	0.0	0.0	0.0	0.0	0.0	0.0	0.0	0.0	0.0	0.0
RA_195	1	106854	106854	disruptive	Other	1.8717128043872948	0.0	0.0	0.0	0.0	0.0	0.0	0.0	0.0	0.0	0.0	0.09358564021936466	0.0	0.0	0.0	0.0	0.0	0.0	0.0	0.0	0.09358564021936475	0.0	0.0	0.0	0.0	0.0
RA_196	1	14101	14101	core	core	2.8366782497695198	0.0	0.0	0.0	0.0	0.0	0.0	0.0	0.0	0.0	0.0	0.0	0.0	0.0	0.0	0.0	0.0	0.0	0.0	0.0	0.0	0.0	0.0	0.0	0.0	0.0
RA_196	14102	57901	43800	disruptive	RHS-DGF1-TSGII	0.0	0.0	0.22831050228310504	0.0	0.22831050228310504	0.0	0.22831050228310504	0.0	0.22831050228310504	0.0	0.0	2.2831050228310503	0.0	0.0	0.0	0.0	0.0	0.0	0.0	0.22831050228310504	1.5981735159817352	0.0	0.0	0.0	0.684931506849315	0.0
RA_196	57902	83401	25500	core	core	2.3529411764705883	0.0	0.0	0.0	0.0	0.0	0.0	0.0	0.0	0.0	0.0	0.0	0.0	0.0	0.0	0.0	0.0	0.0	0.0	0.0	0.0	0.0	0.0	0.0	0.0	0.0
RA_196	83402	106575	23174	disruptive	Other	1.7260723224303098	0.0	0.0	0.0	0.0	0.0	0.0	0.0	0.0	0.0	0.0	0.0	0.0	0.0	0.0	0.0	0.0	0.0	0.0	0.0	0.0	0.0	0.0	0.0	0.0	0.0
RA_197	1	78301	78301	disruptive	TcMUC-MASP-TSGV	0.38313686926092894	0.7662737385218579	0.638561448768215	0.38313686926092894	0.127712289753643	0.0	0.510849159014572	0.127712289753643	0.127712289753643	0.0	0.0	0.638561448768215	0.3831368692609285	0.127712289753643	0.0	0.0	0.0	0.0	0.0	0.0	0.510849159014572	0.0	0.0	0.0	0.127712289753643	0.0
RA_197	78302	100801	22500	core	core	1.3333333333333335	0.0	0.0	0.0	0.0	0.0	0.0	0.0	0.0	0.0	0.0	0.4444444444444444	0.44444444444444464	0.0	0.0	0.0	0.0	0.0	0.0	0.0	0.4444444444444445	0.0	0.0	0.0	0.0	0.0
RA_197	100802	106504	5703	disruptive	TcMUC-MASP-TSGV	0.0	0.0	1.753463089601964	0.0	0.0	0.0	0.0	0.0	0.0	0.0	0.0	0.0	0.0	0.0	0.0	0.0	0.0	0.0	0.0	0.0	0.0	0.0	0.0	0.0	0.0	0.0
RA_198	1	39301	39301	disruptive	Other	1.781125162209613	0.0	0.0	0.0	0.0	0.0	0.0	0.0	0.0	0.0	0.0	0.0	0.0	0.0	0.0	0.0	0.0	0.0	0.0	0.0	0.0	0.0	0.0	0.0	0.0	0.0
RA_198	39302	69001	29700	core	core	2.0202020202020203	0.0	0.0	0.0	0.33670033670033667	0.0	0.0	0.0	0.33670033670033667	0.0	0.0	0.3367003367003367	0.3367003367003356	0.0	0.0	0.0	0.0	0.0	0.0	0.0	0.33670033670033667	0.0	0.0	0.0	0.0	0.0
RA_198	69002	97501	28500	disruptive	RHS-DGF1-TSGII	0.0	0.0	0.0	0.0	0.3508771929824561	0.0	1.0526315789473686	0.0	0.3508771929824561	0.0	0.0	0.7017543859649122	0.0	0.7017543859649122	0.0	0.0	0.3508771929824561	0.0	0.0	0.0	0.7017543859649122	0.0	0.0	0.0	0.0	0.0
RA_198	97502	106458	8957	core	core	0.0	0.0	0.0	0.0	1.1164452383610584	0.0	0.0	0.0	1.1164452383610584	0.0	0.0	0.0	0.0	0.0	0.0	0.0	0.0	0.0	0.0	0.0	0.0	0.0	0.0	0.0	0.0	0.0
RA_199	1	105134	105134	core	core	1.7121007476173264	0.0	0.0	0.0	0.0	0.0	0.0	0.0	0.0	0.0	0.0	0.0	0.0	0.0	0.0	0.0	0.0	0.0	0.0	0.0	0.0	0.0	0.0	0.0	0.0	0.0
RA_200	1	8401	8401	core	core	0.0	0.0	0.0	0.0	0.0	0.0	0.0	0.0	0.0	0.0	0.0	8.332341387930008	0.0	0.0	0.0	0.0	0.0	0.0	0.0	0.0	8.332341387930008	0.0	0.0	0.0	0.0	0.0
RA_200	8402	45901	37500	disruptive	Other	0.5333333333333333	0.0	0.0	0.0	0.0	0.0	0.0	0.0	0.0	0.0	0.0	0.2666666666666666	0.0	0.0	0.0	0.0	0.0	0.0	0.0	0.0	0.26666666666666666	0.0	0.0	0.0	0.0	0.0
RA_200	45902	105110	59209	core	core	1.8578256683950074	0.0	0.0	0.0	0.0	0.0	0.0	0.0	0.0	0.0	0.0	0.0	0.0	0.0	0.0	0.0	0.0	0.0	0.0	0.0	0.0	0.0	0.0	0.0	0.0	0.0
RA_201	1	7201	7201	disruptive	RHS-DGF1-TSGII	1.3886960144424385	0.0	0.0	0.0	1.3886960144424385	0.0	0.0	0.0	1.3886960144424385	0.0	0.0	0.0	0.0	0.0	0.0	0.0	0.0	0.0	0.0	0.0	0.0	0.0	0.0	0.0	0.0	0.0
RA_201	7202	21301	14100	core	core	1.4184397163120568	0.0	0.0	0.0	0.7092198581560284	0.0	0.0	0.0	0.7092198581560284	0.0	0.0	0.7092198581560285	0.0	0.0	0.0	0.0	0.0	0.0	0.0	0.0	0.7092198581560284	0.0	0.0	0.0	0.0	0.0
RA_201	21302	44401	23100	disruptive	RHS-DGF1-TSGII	0.4329004329004329	0.0	0.0	0.0	0.0	0.4329004329004329	0.4329004329004329	0.0	0.0	0.4329004329004329	0.4329004329004329	0.0	0.0	0.0	0.0	0.0	0.0	0.0	0.0	0.0	0.0	0.0	0.0	0.0	0.0	0.0
RA_201	44402	103201	58800	core	core	2.7210884353741496	0.0	0.0	0.0	0.0	0.0	0.0	0.0	0.0	0.0	0.0	0.34013605442176864	0.17006802721088476	0.0	0.0	0.0	0.0	0.0	0.0	0.0	0.17006802721088435	0.0	0.0	0.0	0.17006802721088435	0.0
RA_201	103202	104974	1773	disruptive	Other	0.0	0.0	0.0	0.0	0.0	0.0	0.0	0.0	0.0	0.0	0.0	0.0	0.0	0.0	0.0	0.0	0.0	0.0	0.0	0.0	0.0	0.0	0.0	0.0	0.0	0.0
RA_202	1	85501	85501	core	core	1.6374077496169634	0.0	0.0	0.0	0.0	0.0	0.0	0.0	0.0	0.0	0.0	0.11695769640121156	0.0	0.0	0.0	0.0	0.0	0.0	0.0	0.0	0.11695769640121167	0.0	0.0	0.0	0.0	0.0
RA_202	85502	104148	18647	disruptive	Other	1.6088378827693461	0.0	0.0	0.0	0.0	0.0	0.0	0.0	0.0	0.0	0.0	0.0	0.0	0.0	0.0	0.0	0.0	0.0	0.0	0.0	0.0	0.0	0.0	0.0	0.0	0.0
RA_203	1	4501	4501	core	core	0.0	0.0	0.0	0.0	0.0	0.0	0.0	0.0	0.0	0.0	0.0	4.443457009553432	0.0	0.0	0.0	0.0	0.0	0.0	0.0	0.0	2.221728504776716	0.0	0.0	0.0	2.221728504776716	0.0
RA_203	4502	36901	32400	disruptive	RHS-DGF1-TSGII	0.0	0.0	0.0	0.0	1.2345679012345678	0.30864197530864196	0.30864197530864196	0.0	1.2345679012345678	0.30864197530864196	0.308641975308642	0.308641975308642	0.6172839506172849	0.30864197530864196	0.0	0.0	0.0	0.0	0.0	0.0	0.30864197530864196	0.0	0.0	0.0	0.0	0.0
RA_203	36902	68701	31800	core	core	1.2578616352201257	0.0	0.0	0.0	0.0	0.0	0.0	0.0	0.0	0.0	0.0	0.3144654088050314	0.0	0.0	0.0	0.0	0.0	0.0	0.0	0.0	0.31446540880503143	0.0	0.0	0.0	0.0	0.0
RA_203	68702	103620	34919	disruptive	Other	2.004639308113062	0.0	0.0	0.0	0.0	0.0	0.0	0.0	0.0	0.0	0.0	0.0	0.0	0.0	0.0	0.0	0.0	0.0	0.0	0.0	0.0	0.0	0.0	0.0	0.0	0.0
RA_204	1	70501	70501	core	core	1.1347356775081205	0.0	0.0	0.0	0.0	0.0	0.0	0.0	0.0	0.0	0.0	0.0	0.0	0.0	0.0	0.0	0.0	0.0	0.0	0.0	0.0	0.0	0.0	0.0	0.0	0.0
RA_204	70502	85201	14700	disruptive	Other	2.0408163265306123	0.0	0.0	0.0	0.0	0.0	0.0	0.0	0.0	0.0	0.0	0.0	0.0	0.0	0.0	0.0	0.0	0.0	0.0	0.0	0.0	0.0	0.0	0.0	0.0	0.0
RA_204	85202	103346	18145	core	core	2.7555800496004412	0.0	0.0	0.0	0.0	0.0	0.0	0.0	0.0	0.0	0.0	0.0	0.0	0.0	0.0	0.0	0.0	0.0	0.0	0.0	0.0	0.0	0.0	0.0	0.0	0.0
RA_205	1	102224	102224	disruptive	Other	0.5869463139771482	0.0	0.0	0.0	0.0	0.0	0.0	0.0	0.0	0.0	0.0	0.195648771325716	0.09782438566285734	0.0	0.0	0.0	0.0	0.0	0.0	0.0	0.09782438566285803	0.0	0.0	0.0	0.09782438566285803	0.0
RA_206	1	102020	102020	disruptive	TcMUC-MASP-TSGV	0.8821799647128014	0.0	0.19603999215840032	0.19603999215840032	0.09801999607920016	0.09801999607920016	0.19603999215840032	0.0	0.09801999607920016	0.09801999607920016	0.2940599882376005	0.9801999607920016	0.4900999803959998	0.0	0.0	0.0	0.0	0.0	0.0	0.0	0.4900999803960008	0.09801999607920016	0.09801999607920016	0.0	0.19603999215840032	0.0
RA_207	1	101937	101937	disruptive	RHS-DGF1-TSGII	0.19619961348676143	0.0	0.0	0.09809980674338072	0.49049903371690357	0.39239922697352286	0.29429942023014216	0.0	0.49049903371690357	0.39239922697352286	0.1961996134867614	0.6866986472036649	0.3923992269735237	0.09809980674338072	0.0	0.0	0.0	0.0	0.0	0.09809980674338072	0.39239922697352286	0.09809980674338072	0.0	0.09809980674338072	0.09809980674338072	0.0
RA_208	1	101857	101857	disruptive	RHS-DGF1-TSGII	0.0	0.0	0.0	0.0	0.6872379905161158	0.4908842789400827	0.4908842789400827	0.0	0.6872379905161158	0.4908842789400827	0.0	0.6872379905161159	0.0	0.19635371157603307	0.0	0.0	0.0	0.0	0.0	0.2945305673640496	0.4908842789400827	0.0	0.0	0.09817685578801653	0.09817685578801653	0.0
RA_209	1	32101	32101	core	core	1.86910065107006	0.0	0.0	0.0	0.0	0.0	0.0	0.0	0.0	0.0	0.0	0.0	0.0	0.0	0.0	0.0	0.0	0.0	0.0	0.0	0.0	0.0	0.0	0.0	0.0	0.0
RA_209	32102	57601	25500	disruptive	Other	0.0	0.0	0.0	0.0	0.0	0.0	0.0	0.0	0.0	0.0	0.0	0.0	0.0	0.0	0.0	0.0	0.0	0.0	0.0	0.0	0.0	0.0	0.0	0.0	0.0	0.0
RA_209	57602	101608	44007	core	core	0.6817097279978186	0.0	0.0	0.0	0.0	0.0	0.0	0.0	0.0	0.0	0.0	0.0	0.0	0.0	0.0	0.0	0.0	0.0	0.0	0.0	0.0	0.0	0.0	0.0	0.0	0.0
RA_210	1	21001	21001	disruptive	Other	0.4761678015332603	0.0	0.0	0.0	0.0	0.0	0.0	0.0	0.0	0.0	0.0	0.0	0.0	0.0	0.0	0.0	0.0	0.0	0.0	0.0	0.0	0.0	0.0	0.0	0.0	0.0
RA_210	21002	93601	72600	core	core	2.203856749311295	0.0	0.0	0.0	0.0	0.0	0.0	0.0	0.0	0.0	0.0	0.0	0.0	0.0	0.0	0.0	0.0	0.0	0.0	0.0	0.0	0.0	0.0	0.0	0.0	0.0
RA_210	93602	101532	7931	disruptive	Other	0.0	0.0	0.0	0.0	0.0	0.0	0.0	0.0	0.0	0.0	7.565250283696885	0.0	0.0	0.0	0.0	0.0	0.0	0.0	0.0	0.0	0.0	0.0	0.0	0.0	0.0	0.0
RA_211	1	55201	55201	disruptive	RHS-DGF1-TSGII	0.7246245539030091	0.18115613847575227	0.18115613847575227	0.0	0.0	0.36231227695150453	0.36231227695150453	0.0	0.0	0.36231227695150453	0.0	0.1811561384757523	0.0	0.0	0.0	0.0	0.0	0.18115613847575227	0.0	0.0	0.18115613847575227	0.0	0.0	0.0	0.0	0.0
RA_211	55202	85201	30000	core	core	1.6666666666666665	0.0	0.0	0.0	0.0	0.0	0.0	0.0	0.0	0.0	0.0	0.6666666666666667	0.0	0.0	0.0	0.0	0.0	0.0	0.0	0.0	0.0	0.33333333333333337	0.0	0.33333333333333337	0.0	0.0
RA_211	85202	101444	16243	disruptive	Other-TS	1.2312996367666071	0.0	0.0	0.0	0.0	0.0	0.6156498183833036	0.0	0.0	0.0	0.0	0.0	0.0	0.0	0.0	0.0	0.0	0.0	0.0	0.6156498183833036	0.0	0.0	0.0	0.0	0.0	0.0
RA_212	1	23701	23701	disruptive	RHS-DGF1-TSGII	0.0	0.0	0.0	0.0	0.843846251213029	0.0	0.843846251213029	0.0	0.843846251213029	0.0	0.0	0.0	0.0	0.0	0.4219231256065145	0.0	0.0	0.0	0.0	0.0	0.0	0.0	0.0	0.0	0.0	0.0
RA_212	23702	55201	31500	core	core	0.6349206349206349	0.0	0.0	0.0	1.2698412698412698	0.0	0.31746031746031744	0.0	1.2698412698412698	0.0	0.0	0.9523809523809526	0.0	0.31746031746031744	0.0	0.0	0.0	0.0	0.0	0.0	0.9523809523809524	0.0	0.0	0.0	0.0	0.0
RA_212	55202	101283	46082	disruptive	Other	0.0	0.0	0.0	0.0	0.0	0.0	1.7360357623367042	0.0	0.0	0.0	0.0	0.0	0.0	0.0	0.0	0.0	0.0	0.0	0.0	0.0	0.0	0.0	0.0	0.0	0.0	0.0
RA_213	1	71401	71401	disruptive	GP63	0.14005406086749486	0.5602162434699794	0.7002703043374743	0.2801081217349897	0.0	0.0	0.5602162434699794	0.8403243652049691	0.0	0.0	0.0	0.5602162434699793	0.0	0.2801081217349897	0.0	0.0	0.0	0.0	0.0	0.0	0.42016218260248456	0.14005406086749486	0.0	0.0	0.0	0.0
RA_213	71402	77701	6300	core	core	0.0	0.0	0.0	0.0	1.5873015873015872	0.0	0.0	0.0	1.5873015873015872	0.0	0.0	0.0	0.0	0.0	0.0	0.0	0.0	0.0	0.0	0.0	0.0	0.0	0.0	0.0	0.0	0.0
RA_213	77702	101073	23372	disruptive	Other	0.4278623994523361	0.0	0.0	0.0	0.0	0.0	0.0	0.0	0.0	0.0	0.0	0.0	0.0	0.0	0.0	0.0	0.0	0.0	0.0	0.0	0.0	0.0	0.0	0.0	0.0	0.0
RA_214	1	32401	32401	core	core	1.2345297984630104	0.0	0.0	0.0	0.0	0.0	0.3086324496157526	0.0	0.0	0.0	0.0	0.6172648992315053	0.30863244961575376	0.0	0.3086324496157526	0.0	0.0	0.0	0.0	0.0	0.3086324496157526	0.0	0.0	0.0	0.3086324496157526	0.0
RA_214	32402	73501	41100	disruptive	RHS-DGF1-TSGII	0.24330900243309003	0.0	0.0	0.0	0.24330900243309003	0.24330900243309003	0.48661800486618007	0.0	0.24330900243309003	0.24330900243309003	0.0	0.4866180048661801	0.24330900243309017	0.24330900243309003	0.0	0.0	0.0	0.0	0.0	0.0	0.24330900243309003	0.24330900243309003	0.48661800486618007	0.0	0.0	0.0
RA_214	73502	101004	27503	core	core	0.0	0.0	0.0	0.0	1.0907900956259318	0.0	0.3635966985419773	0.0	1.0907900956259318	0.0	0.0	0.0	0.0	0.0	0.0	0.0	0.0	0.0	0.0	0.0	0.0	0.0	0.0	0.0	0.0	0.0
RA_215	1	9601	9601	disruptive	Other	2.0831163420477035	0.0	0.0	0.0	0.0	0.0	0.0	0.0	0.0	0.0	0.0	0.0	0.0	0.0	0.0	0.0	0.0	0.0	0.0	0.0	0.0	0.0	0.0	0.0	0.0	0.0
RA_215	9602	100700	91099	core	core	1.9758724025510708	0.0	0.0	0.0	0.10977068903061504	0.0	0.0	0.0	0.10977068903061504	0.0	0.0	0.21954137806123009	0.10977068903061493	0.0	0.0	0.0	0.0	0.0	0.0	0.0	0.21954137806123009	0.0	0.0	0.0	0.0	0.0
RA_216	1	51601	51601	disruptive	TcMUC-MASP-TSGV	0.968973469506405	0.7751787756051238	0.3875893878025619	0.3875893878025619	0.19379469390128096	0.0	0.3875893878025619	0.0	0.19379469390128096	0.0	0.0	1.5503575512102477	1.1627681634076854	0.0	0.0	0.0	0.0	0.0	0.0	0.0	0.968973469506405	0.3875893878025619	0.0	0.0	0.19379469390128096	0.0
RA_216	51602	68101	16500	core	core	0.6060606060606061	0.0	0.0	0.0	0.0	0.0	0.0	0.0	0.0	0.0	0.0	0.0	0.0	0.0	0.0	0.0	0.0	0.0	0.0	0.0	0.0	0.0	0.6060606060606061	0.0	0.0	0.0
RA_216	68102	100490	32389	disruptive	RHS-DGF1-TSGII	0.0	0.0	0.0	0.0	0.0	0.0	0.9262403902559511	0.0	0.0	0.0	0.0	0.9262403902559511	0.0	0.6174935935039674	0.0	0.0	0.0	0.0	0.0	0.0	0.6174935935039674	0.3087467967519837	0.3087467967519837	0.0	0.0	0.0
RA_217	1	19501	19501	core	core	0.5127942156812471	0.0	0.0	0.0	1.0255884313624941	0.0	0.0	0.0	1.0255884313624941	0.0	0.0	0.0	0.0	0.0	0.0	0.0	0.0	0.0	0.0	0.0	0.0	0.0	0.0	0.0	0.0	0.0
RA_217	19502	33901	14400	disruptive	RHS-DGF1-TSGII	0.6944444444444444	0.0	0.0	0.0	0.6944444444444444	0.0	0.6944444444444444	0.0	0.6944444444444444	0.0	0.0	0.0	0.0	0.6944444444444444	0.0	0.0	0.0	0.0	0.0	0.0	0.0	0.0	0.0	0.0	0.0	0.0
RA_217	33902	91501	57600	core	core	2.4305555555555554	0.0	0.0	0.0	0.0	0.0	0.0	0.0	0.0	0.0	0.0	0.17361111111111116	0.17361111111111072	0.0	0.0	0.0	0.0	0.0	0.0	0.0	0.1736111111111111	0.0	0.0	0.0	0.0	0.0
RA_217	91502	100379	8878	disruptive	Other	0.0	0.0	0.0	0.0	0.0	0.0	0.0	0.0	0.0	0.0	0.0	1.1263798152737103	0.0	0.0	0.0	0.0	0.0	0.0	0.0	0.0	1.1263798152737103	0.0	0.0	0.0	0.0	0.0
RA_218	1	58201	58201	core	core	1.3745468290922838	0.0	0.0	0.0	0.0	0.0	0.0	0.0	0.0	0.0	0.0	0.17181835363653541	0.0	0.0	0.0	0.0	0.0	0.0	0.0	0.0	0.17181835363653547	0.0	0.0	0.0	0.0	0.0
RA_218	58202	99060	40859	disruptive	RHS-DGF1-TSGII	0.0	0.0	0.0	0.0	0.48948824004503294	0.48948824004503294	0.48948824004503294	0.0	0.48948824004503294	0.48948824004503294	0.4894882400450329	0.0	0.7342323600675495	0.0	0.0	0.0	0.0	0.0	0.24474412002251647	0.24474412002251647	0.0	0.0	0.0	0.0	0.0	0.0
RA_219	1	98849	98849	core	core	0.6069864136207751	0.0	0.0	0.0	0.0	0.0	0.0	0.0	0.0	0.0	0.0	0.9104796204311627	0.0	0.0	0.0	0.0	0.0	0.0	0.0	0.0	0.9104796204311627	0.0	0.0	0.0	0.0	0.0
RA_220	1	98392	98392	core	core	2.032685584193837	0.0	0.0	0.0	0.0	0.0	0.0	0.10163427920969186	0.0	0.0	0.10163427920969181	0.5081713960484593	0.20326855841938318	0.0	0.0	0.0	0.0	0.0	0.0	0.0	0.30490283762907555	0.10163427920969186	0.10163427920969186	0.0	0.10163427920969186	0.0
RA_221	1	89401	89401	core	core	1.6778335812798515	0.0	0.0	0.0	0.11185557208532343	0.0	0.0	0.0	0.11185557208532343	0.0	0.0	0.22371114417064675	0.0	0.0	0.0	0.0	0.0	0.0	0.0	0.0	0.22371114417064686	0.0	0.0	0.0	0.0	0.0
RA_221	89402	98276	8875	disruptive	Other	0.0	0.0	0.0	0.0	0.0	0.0	0.0	0.0	0.0	0.0	0.0	0.0	0.0	0.0	0.0	0.0	0.0	0.0	0.0	0.0	0.0	0.0	0.0	0.0	0.0	0.0
RA_222	1	51601	51601	disruptive	RHS-DGF1-TSGII	0.0	0.0	0.0	0.0	0.5813840817038429	0.19379469390128096	0.968973469506405	0.0	0.5813840817038429	0.19379469390128096	0.1937946939012809	0.0	0.3875893878025618	0.5813840817038429	0.0	0.0	0.19379469390128096	0.0	0.0	0.19379469390128096	0.0	0.0	0.0	0.0	0.0	0.0
RA_222	51602	69901	18300	core	core	1.092896174863388	0.0	0.0	0.0	0.546448087431694	0.0	0.0	0.0	0.546448087431694	0.0	0.0	0.5464480874316942	0.0	0.0	0.0	0.0	0.0	0.0	0.0	0.0	0.546448087431694	0.0	0.0	0.0	0.0	0.0
RA_222	69902	96708	26807	disruptive	RHS-DGF1-TSGII	0.0	0.0	0.3730368933487522	0.0	1.4921475733950087	0.0	0.0	0.3730368933487522	1.4921475733950087	0.0	0.0	1.1191106800462567	0.0	0.0	0.0	0.0	0.0	0.0	0.0	0.0	0.7460737866975043	0.0	0.0	0.0	0.3730368933487522	0.0
RA_223	1	15001	15001	disruptive	Other	0.6666222251849876	0.0	0.0	0.0	0.0	0.0	0.0	0.0	0.0	0.0	31.997866808879408	0.0	0.0	0.0	0.0	0.0	0.0	0.0	0.0	0.0	0.0	0.0	0.0	0.0	0.0	0.0
RA_223	15002	84601	69600	core	core	2.2988505747126435	0.0	0.0	0.0	0.0	0.0	0.0	0.0	0.0	0.0	0.0	0.0	0.0	0.0	0.0	0.0	0.0	0.0	0.0	0.0	0.0	0.0	0.0	0.0	0.0	0.0
RA_223	84602	96069	11468	disruptive	Other	0.0	0.0	0.0	0.0	0.0	0.0	0.0	0.0	0.0	0.0	0.0	0.0	0.0	0.0	0.0	0.0	0.0	0.0	0.0	0.0	0.0	0.0	0.0	0.0	0.0	0.0
RA_224	1	95763	95763	disruptive	TcMUC-MASP-TSGV	0.31327339369067386	0.7309712519449056	1.4619425038898113	0.5221223228177898	0.0	0.0	0.6265467873813477	0.10442446456355794	0.0	0.0	0.0	0.20884892912711583	0.20884892912711628	0.10442446456355794	0.0	0.0	0.0	0.0	0.0	0.0	0.2088489291271159	0.0	0.10442446456355794	0.0	0.0	0.10442446456355794
RA_225	1	95557	95557	disruptive	TcMUC-MASP-TSGV	0.41859832351371434	0.10464958087842859	0.6278974852705714	0.41859832351371434	0.0	0.0	0.41859832351371434	0.3139487426352857	0.0	0.0	0.0	0.0	4.395282396894	0.0	0.0	0.0	0.0	0.0	0.0	0.0	0.0	0.0	0.0	0.0	0.0	0.0
RA_226	1	95534	95534	disruptive	RHS-DGF1-TSGII	0.4186991018904265	0.0	0.10467477547260662	0.10467477547260662	0.20934955094521324	0.20934955094521324	0.7327234283082463	0.0	0.20934955094521324	0.20934955094521324	0.20934955094521324	0.4186991018904265	0.0	0.0	0.0	0.4186991018904265	0.20934955094521324	0.0	0.0	0.0	0.3140243264178198	0.0	0.0	0.0	0.10467477547260662	0.0
RA_227	1	94739	94739	core	core	1.583297269339976	0.0	0.0	0.0	0.0	0.0	0.0	0.0	0.0	0.0	0.0	0.0	0.0	0.0	0.0	0.0	0.0	0.0	0.0	0.0	0.0	0.0	0.0	0.0	0.0	0.0
RA_228	1	27601	27601	disruptive	RHS-DGF1-TSGII	0.0	0.0	0.0	0.0	0.36230571356110286	0.36230571356110286	0.36230571356110286	0.0	0.36230571356110286	0.36230571356110286	0.7246114271222057	0.36230571356110275	0.7246114271222055	0.36230571356110286	0.0	0.0	0.0	0.0	0.0	0.0	0.36230571356110286	0.0	0.0	0.0	0.0	0.0
RA_228	27602	47701	20100	core	core	3.482587064676617	0.0	0.0	0.0	0.0	0.0	0.0	0.0	0.0	0.0	0.0	0.0	0.0	0.0	0.0	0.0	0.0	0.0	0.0	0.0	0.0	0.0	0.0	0.0	0.0	0.0
RA_228	47702	94675	46974	disruptive	GP63	0.0	0.0	0.0	0.0	0.0	0.0	0.21288372291054627	2.5546046749265554	0.0	0.0	0.0	2.5546046749265554	0.21288372291054714	0.0	0.21288372291054627	0.0	0.0	0.0	0.0	0.0	2.5546046749265554	0.0	0.0	0.0	0.0	0.0
RA_229	1	18601	18601	core	core	0.0	0.0	0.0	0.0	1.075211010160744	0.0	0.0	0.0	1.075211010160744	0.0	0.0	1.0752110101607437	0.0	0.0	0.0	0.0	0.0	0.0	0.0	0.0	1.075211010160744	0.0	0.0	0.0	0.0	0.0
RA_229	18602	93884	75283	disruptive	RHS-DGF1-TSGII	0.26566422698351555	0.0	0.0	0.0	0.6641605674587888	0.39849634047527327	0.13283211349175778	0.0	0.6641605674587888	0.39849634047527327	0.26566422698351566	0.6641605674587887	0.5313284539670313	0.0	0.0	0.0	0.0	0.0	0.13283211349175778	0.0	0.39849634047527327	0.0	0.0	0.13283211349175778	0.13283211349175778	0.0
RA_230	1	93700	93700	disruptive	TcMUC-MASP-TSGV	0.32017075773745995	0.6403415154749199	1.0672358591248665	0.21344717182497333	0.0	0.21344717182497333	0.21344717182497333	0.21344717182497333	0.0	0.21344717182497333	0.0	0.2134471718249733	0.2134471718249742	0.0	0.0	0.0	0.0	0.0	0.0	0.0	0.10672358591248667	0.0	0.0	0.10672358591248667	0.0	0.21344717182497333
RA_231	1	92354	92354	core	core	1.1910691469779329	0.0	0.0	0.0	0.0	0.0	0.0	0.0	0.0	0.0	0.0	0.0	0.0	0.0	0.0	0.0	0.0	0.0	0.0	0.0	0.0	0.0	0.0	0.0	0.0	0.0
RA_232	1	92076	92076	core	core	1.5204830791954471	0.0	0.0	0.0	0.0	0.0	0.0	0.0	0.0	0.0	0.0	0.3258178026847387	0.0	0.0	0.0	0.0	0.0	0.0	0.0	0.0	0.21721186845649249	0.0	0.0	0.10860593422824624	0.0	0.0
RA_233	1	83101	83101	core	core	1.6846969350549332	0.0	0.0	0.0	0.0	0.0	0.0	0.0	0.0	0.0	2.1660389164991996	0.0	0.3610064860832001	0.0	0.0	0.0	0.0	0.0	0.0	0.0	0.0	0.0	0.0	0.0	0.0	0.0
RA_233	83102	91989	8888	disruptive	Other	0.0	0.0	0.0	0.0	0.0	0.0	0.0	0.0	0.0	0.0	27.002700270027002	0.0	0.0	0.0	0.0	0.0	0.0	0.0	0.0	0.0	0.0	0.0	0.0	0.0	0.0	0.0
RA_234	1	91872	91872	core	core	1.5238592824799722	0.0	0.0	0.0	0.0	0.0	0.0	0.0	0.0	0.0	0.0	0.10884709160571227	0.0	0.0	0.0	0.0	0.0	0.0	0.0	0.0	0.1088470916057123	0.0	0.0	0.0	0.0	0.0
RA_235	1	91641	91641	disruptive	RHS-DGF1-TSGII	0.0	0.0	0.10912146310057726	0.0	0.7638502417040408	0.436485852402309	0.6547287786034635	0.0	0.7638502417040408	0.436485852402309	0.10912146310057724	0.0	0.21824292620115493	0.436485852402309	0.0	0.0	0.0	0.0	0.10912146310057726	0.0	0.0	0.0	0.0	0.0	0.0	0.0
RA_236	1	9301	9301	core	core	0.0	0.0	0.0	0.0	2.1503064186646594	0.0	0.0	0.0	2.1503064186646594	0.0	0.0	1.0751532093323295	0.0	0.0	0.0	0.0	0.0	0.0	0.0	0.0	1.0751532093323297	0.0	0.0	0.0	0.0	0.0
RA_236	9302	90366	81065	disruptive	RHS-DGF1-TSGII	0.12335779929686055	0.0	0.0	0.0	0.2467155985937211	0.12335779929686055	0.6167889964843027	0.0	0.2467155985937211	0.12335779929686055	0.24671559859372105	0.8635045950780238	0.37007339789058236	0.2467155985937211	0.0	0.0	0.12335779929686055	0.0	0.12335779929686055	0.12335779929686055	0.7401467957811633	0.0	0.0	0.0	0.12335779929686055	0.0
RA_237	1	90001	90001	core	core	1.3333185186831258	0.0	0.0	0.0	0.0	0.0	0.0	0.0	0.0	0.0	0.0	0.0	0.11110987655692739	0.0	0.0	0.0	0.0	0.0	0.0	0.0	0.0	0.0	0.0	0.0	0.0	0.0
RA_238	1	18901	18901	core	core	0.0	0.0	0.0	0.0	0.0	0.0	0.0	0.0	0.0	0.0	0.0	0.0	0.0	0.0	0.0	0.0	0.0	0.0	0.0	0.0	0.0	0.0	0.0	0.0	0.0	0.0
RA_238	18902	35701	16800	disruptive	Other	2.380952380952381	0.0	0.0	0.0	0.0	0.0	0.0	0.0	0.0	0.0	0.0	0.0	0.0	0.0	0.0	0.0	0.0	0.0	0.0	0.0	0.0	0.0	0.0	0.0	0.0	0.0
RA_238	35702	74101	38400	core	core	1.0416666666666667	0.0	0.0	0.0	0.0	0.0	0.0	0.0	0.0	0.0	0.0	0.0	0.0	0.0	0.0	0.0	0.0	0.0	0.0	0.0	0.0	0.0	0.0	0.0	0.0	0.0
RA_238	74102	90289	16188	disruptive	TcMUC-MASP-TSGV	0.0	0.6177415369409439	1.8532246108228316	0.0	0.0	0.0	1.2354830738818878	0.0	0.0	0.0	0.0	0.0	0.6177415369409438	0.6177415369409439	0.0	0.0	0.0	0.6177415369409439	0.0	0.0	0.0	0.0	0.0	0.0	0.0	0.0
RA_239	1	71401	71401	disruptive	TcMUC-MASP-TSGV	2.100810913012423	0.5602162434699794	0.0	0.0	0.0	0.0	0.0	0.0	0.0	0.0	0.0	0.14005406086749494	0.0	0.0	0.0	0.0	0.0	0.0	0.0	0.0	0.14005406086749486	0.0	0.0	0.0	0.0	0.0
RA_239	71402	89957	18556	core	core	2.155636990730761	0.0	0.0	0.0	0.0	0.0	0.0	0.0	0.0	0.0	0.0	0.0	0.0	0.0	0.0	0.0	0.0	0.0	0.0	0.0	0.0	0.0	0.0	0.0	0.0	0.0
RA_240	1	89341	89341	disruptive	TcMUC-MASP-TSGV	0.4477227700607784	0.0	1.0073762326367512	0.6715841550911676	0.0	0.0	1.119306925151946	0.0	0.0	0.0	0.0	0.0	0.0	0.0	0.0	0.0	0.0	0.3357920775455838	0.0	0.0	0.0	0.0	0.0	0.0	0.0	0.0
RA_241	1	38701	38701	core	core	3.359086328518643	0.0	0.0	0.0	0.0	0.0	0.0	0.0	0.0	0.0	0.0	0.0	0.25839125603989643	0.0	0.0	0.0	0.0	0.0	0.0	0.0	0.0	0.0	0.0	0.0	0.0	0.0
RA_241	38702	51001	12300	disruptive	GP63	0.8130081300813008	0.0	0.0	0.0	0.0	0.0	0.0	0.8130081300813008	0.0	0.0	0.0	1.6260162601626016	0.0	0.0	0.0	0.0	0.0	0.0	0.0	0.0	0.8130081300813008	0.8130081300813008	0.0	0.0	0.0	0.0
RA_241	51002	87691	36690	core	core	2.1804306350504223	0.0	0.0	0.0	0.0	0.0	0.0	0.0	0.0	0.0	0.0	0.0	0.0	0.0	0.0	0.0	0.0	0.0	0.0	0.0	0.0	0.0	0.0	0.0	0.0	0.0
RA_242	1	10801	10801	disruptive	Other	1.8516803999629665	0.0	0.0	0.0	0.0	0.0	0.0	0.0	0.0	0.0	0.0	0.0	0.0	0.0	0.0	0.0	0.0	0.0	0.0	0.0	0.0	0.0	0.0	0.0	0.0	0.0
RA_242	10802	27001	16200	core	core	0.6172839506172839	0.0	0.0	0.0	0.0	0.0	0.0	0.0	0.0	0.0	0.0	0.0	0.0	0.0	0.0	0.0	0.0	0.0	0.0	0.0	0.0	0.0	0.0	0.0	0.0	0.0
RA_242	27002	49201	22200	disruptive	RHS-DGF1-TSGII	0.9009009009009009	0.0	0.0	0.0	1.8018018018018018	0.0	0.0	0.0	1.8018018018018018	0.0	0.0	0.900900900900901	0.0	0.0	0.0	0.0	0.0	0.0	0.0	0.0	0.9009009009009009	0.0	0.0	0.0	0.0	0.0
RA_242	49202	63001	13800	core	core	0.0	0.0	0.0	0.0	0.7246376811594203	0.0	0.0	0.0	0.7246376811594203	0.0	0.0	0.7246376811594204	0.0	0.0	0.0	0.0	0.0	0.0	0.0	0.0	0.7246376811594203	0.0	0.0	0.0	0.0	0.0
RA_242	63002	87620	24619	disruptive	RHS-DGF1-TSGII	0.0	0.0	0.0	0.0	1.2185710223810877	0.0	0.0	0.0	1.2185710223810877	0.0	0.0	1.218571022381088	0.0	0.0	0.0	0.0	0.0	0.0	0.0	0.0	0.8123806815873919	0.0	0.0	0.0	0.4061903407936959	0.0
RA_243	1	82201	82201	core	core	1.7031422975389594	0.0	0.0	0.0	0.12165302125278281	0.0	0.0	0.0	0.12165302125278281	0.0	0.0	0.0	0.0	0.0	0.0	0.0	0.0	0.0	0.0	0.0	0.0	0.0	0.0	0.0	0.0	0.0
RA_243	82202	87600	5399	disruptive	Other	3.704389701796629	0.0	0.0	0.0	0.0	0.0	0.0	0.0	0.0	0.0	0.0	1.8521948508983144	0.0	0.0	0.0	0.0	0.0	0.0	0.0	0.0	1.8521948508983146	0.0	0.0	0.0	0.0	0.0
RA_244	1	80701	80701	disruptive	TcMUC-MASP-TSGV	0.2478284036133381	0.4956568072266762	0.9913136144533524	0.4956568072266762	0.12391420180666905	0.0	0.7434852108400144	0.3717426054200072	0.12391420180666905	0.0	0.0	0.0	0.6195710090333453	0.2478284036133381	0.0	0.0	0.0	0.0	0.0	0.0	0.0	0.0	0.0	0.0	0.0	0.0
RA_244	80702	87275	6574	core	core	0.0	0.0	0.0	0.0	0.0	0.0	0.0	0.0	0.0	0.0	0.0	0.0	0.0	0.0	0.0	0.0	0.0	0.0	0.0	0.0	0.0	0.0	0.0	0.0	0.0	0.0
RA_245	1	15001	15001	disruptive	Other	0.0	0.0	0.0	0.0	0.0	0.0	0.0	0.0	0.0	0.0	0.0	0.0	0.0	0.0	0.0	0.0	0.0	0.0	0.0	0.0	0.0	0.0	0.0	0.0	0.0	0.0
RA_245	15002	63001	48000	core	core	1.6666666666666665	0.0	0.0	0.0	0.0	0.0	0.0	0.0	0.0	0.0	0.0	0.625	0.20833333333333215	0.0	0.0	0.0	0.0	0.0	0.0	0.0	0.20833333333333331	0.20833333333333331	0.0	0.0	0.20833333333333331	0.0
RA_245	63002	86812	23811	disruptive	Other	1.2599218848431397	0.0	0.0	0.0	0.0	0.0	0.0	0.0	0.0	0.0	0.0	0.0	0.0	0.0	0.0	0.0	0.0	0.0	0.0	0.0	0.0	0.0	0.0	0.0	0.0	0.0
RA_246	1	45301	45301	disruptive	Other	1.3244740734200127	0.0	0.0	0.0	0.0	0.0	0.0	0.0	0.0	0.0	0.0	0.0	0.0	0.0	0.0	0.0	0.0	0.0	0.0	0.0	0.0	0.0	0.0	0.0	0.0	0.0
RA_246	45302	80701	35400	core	core	1.6949152542372883	0.0	0.0	0.0	0.5649717514124294	0.0	0.0	0.0	0.5649717514124294	0.0	0.0	0.0	0.28248587570621453	0.0	0.0	0.0	0.0	0.0	0.0	0.0	0.0	0.0	0.0	0.0	0.0	0.0
RA_246	80702	86793	6092	disruptive	RHS-DGF1-TSGII	0.0	0.0	0.0	0.0	3.2829940906106367	0.0	0.0	0.0	3.2829940906106367	0.0	0.0	0.0	0.0	0.0	0.0	0.0	0.0	0.0	0.0	0.0	0.0	0.0	0.0	0.0	0.0	0.0
RA_247	1	79201	79201	disruptive	RHS-DGF1-TSGII	0.0	0.0	0.0	0.0	0.5050441282307041	0.12626103205767603	1.1363492885190845	0.0	0.5050441282307041	0.12626103205767603	0.12626103205767603	0.0	0.25252206411535205	0.5050441282307041	0.0	0.0	0.6313051602883801	0.0	0.0	0.0	0.0	0.0	0.0	0.0	0.0	0.0
RA_247	79202	85975	6774	core	core	0.0	0.0	0.0	0.0	1.4762326542663124	0.0	0.0	0.0	1.4762326542663124	0.0	0.0	0.0	0.0	0.0	0.0	0.0	0.0	0.0	0.0	0.0	0.0	0.0	0.0	0.0	0.0	0.0
RA_248	1	12601	12601	disruptive	Other	0.793587810491231	0.0	0.0	0.0	0.0	0.0	0.0	0.0	0.0	0.0	0.0	0.0	0.0	0.0	0.0	0.0	0.0	0.0	0.0	0.0	0.0	0.0	0.0	0.0	0.0	0.0
RA_248	12602	75601	63000	core	core	1.5873015873015872	0.0	0.0	0.0	0.0	0.0	0.0	0.0	0.0	0.0	0.0	0.31746031746031744	0.0	0.0	0.0	0.0	0.0	0.0	0.0	0.0	0.31746031746031744	0.0	0.0	0.0	0.0	0.0
RA_248	75602	85420	9819	disruptive	Other	0.0	0.0	0.0	0.0	0.0	0.0	0.0	0.0	0.0	0.0	0.0	0.0	0.0	0.0	0.0	0.0	0.0	0.0	0.0	0.0	0.0	0.0	0.0	0.0	0.0	0.0
RA_249	1	53401	53401	core	core	0.9363120540813843	0.0	0.0	0.0	0.18726241081627684	0.0	0.18726241081627684	0.0	0.18726241081627684	0.0	0.0	1.310836875713938	0.5617872324488307	0.0	0.0	0.0	0.0	0.0	0.0	0.18726241081627684	1.123574464897661	0.0	0.0	0.0	0.18726241081627684	0.0
RA_249	53402	67201	13800	disruptive	Other	0.0	0.0	0.0	0.0	0.0	0.0	0.0	0.0	0.0	0.0	0.0	2.898550724637681	0.0	0.0	0.0	0.0	0.0	0.0	0.0	0.0	2.1739130434782608	0.0	0.0	0.0	0.7246376811594203	0.0
RA_249	67202	85365	18164	core	core	1.65161858621449	0.0	0.0	0.0	0.0	0.0	0.0	0.0	0.0	0.0	0.0	0.0	0.0	0.0	0.0	0.0	0.0	0.0	0.0	0.0	0.0	0.0	0.0	0.0	0.0	0.0
RA_250	1	5101	5101	core	core	0.0	0.0	0.0	0.0	1.9603999215840031	0.0	0.0	0.0	1.9603999215840031	0.0	0.0	0.0	0.0	0.0	0.0	0.0	0.0	0.0	0.0	0.0	0.0	0.0	0.0	0.0	0.0	0.0
RA_250	5102	32101	27000	disruptive	RHS-DGF1-TSGII	0.0	0.0	0.0	0.0	0.7407407407407407	0.37037037037037035	0.37037037037037035	0.0	0.7407407407407407	0.37037037037037035	0.0	0.0	0.0	0.37037037037037035	0.0	0.0	0.0	0.0	0.0	0.0	0.0	0.0	0.0	0.0	0.0	0.0
RA_250	32102	54601	22500	core	core	1.3333333333333335	0.0	0.0	0.0	0.0	0.0	0.0	0.0	0.0	0.0	0.0	0.0	0.0	0.0	0.0	0.0	0.0	0.0	0.0	0.0	0.0	0.0	0.0	0.0	0.0	0.0
RA_250	54602	76501	21900	disruptive	Other	1.36986301369863	0.0	0.0	0.0	0.0	0.0	0.0	0.0	0.0	0.0	0.0	0.0	0.0	0.0	0.0	0.0	0.0	0.0	0.0	0.0	0.0	0.0	0.0	0.0	0.0	0.0
RA_250	76502	85209	8708	core	core	1.148369315571888	0.0	0.0	0.0	0.0	0.0	0.0	0.0	0.0	0.0	0.0	0.0	0.0	0.0	0.0	0.0	0.0	0.0	0.0	0.0	0.0	0.0	0.0	0.0	0.0	0.0
RA_251	1	24601	24601	disruptive	Other	0.8129750823137271	0.0	0.0	0.0	0.0	0.0	0.0	0.0	0.0	0.0	0.0	0.0	0.0	0.0	0.0	0.0	0.0	0.0	0.0	0.0	0.0	0.0	0.0	0.0	0.0	0.0
RA_251	24602	51901	27300	core	core	1.8315018315018314	0.0	0.0	0.0	0.0	0.0	0.0	0.0	0.0	0.0	0.0	0.0	0.0	0.0	0.0	0.0	0.0	0.0	0.0	0.0	0.0	0.0	0.0	0.0	0.0	0.0
RA_251	51902	85122	33221	disruptive	Other	0.602028837181301	0.0	0.0	0.0	0.0	0.0	0.0	0.0	0.0	0.0	0.0	0.0	0.0	0.0	0.0	0.0	0.0	0.0	0.0	0.0	0.0	0.0	0.0	0.0	0.0	0.0
RA_252	1	84712	84712	core	core	1.5346113891774482	0.0	0.0	0.0	0.0	0.0	0.0	0.0	0.0	0.0	0.0	0.0	0.0	0.0	0.0	0.0	0.0	0.0	0.0	0.0	0.0	0.0	0.0	0.0	0.0	0.0
RA_253	1	40801	40801	core	core	0.7352760961741134	0.0	0.0	0.0	0.7352760961741134	0.0	0.24509203205803778	0.0	0.7352760961741134	0.0	0.0	0.4901840641160755	0.0	0.24509203205803778	0.0	0.0	0.0	0.0	0.0	0.0	0.24509203205803778	0.0	0.0	0.24509203205803778	0.0	0.0
RA_253	40802	54601	13800	disruptive	Other	1.4492753623188406	0.0	0.0	0.0	0.0	0.0	0.0	0.0	0.0	0.0	0.0	0.0	0.0	0.0	0.0	0.0	0.0	0.0	0.0	0.0	0.0	0.0	0.0	0.0	0.0	0.0
RA_253	54602	64201	9600	core	core	2.0833333333333335	0.0	0.0	0.0	0.0	0.0	0.0	0.0	0.0	0.0	0.0	0.0	0.0	0.0	0.0	0.0	0.0	0.0	0.0	0.0	0.0	0.0	0.0	0.0	0.0	0.0
RA_253	64202	84304	20103	disruptive	Other	0.9948763866089639	0.0	0.0	0.0	0.0	0.0	0.0	0.0	0.0	0.0	0.0	0.0	0.0	0.0	0.0	0.0	0.0	0.0	0.0	0.0	0.0	0.0	0.0	0.0	0.0	0.0
RA_254	1	80701	80701	disruptive	RHS-DGF1-TSGII	0.3717426054200072	0.0	0.2478284036133381	0.0	0.2478284036133381	0.2478284036133381	0.4956568072266762	0.12391420180666905	0.2478284036133381	0.2478284036133381	0.24782840361333802	0.6195710090333453	0.0	0.12391420180666905	0.0	0.0	0.0	0.0	0.3717426054200072	0.0	0.4956568072266762	0.0	0.0	0.0	0.12391420180666905	0.0
RA_254	80702	83407	2706	core	core	0.0	0.0	0.0	0.0	0.0	0.0	0.0	0.0	0.0	0.0	0.0	0.0	0.0	0.0	0.0	0.0	0.0	0.0	0.0	0.0	0.0	0.0	0.0	0.0	0.0	0.0
RA_255	1	5401	5401	core	core	0.0	0.0	0.0	0.0	1.8515089798185522	0.0	0.0	0.0	1.8515089798185522	0.0	0.0	0.0	0.0	0.0	0.0	0.0	0.0	0.0	0.0	0.0	0.0	0.0	0.0	0.0	0.0	0.0
RA_255	5402	68101	62700	disruptive	RHS-DGF1-TSGII	0.4784688995215311	0.0	0.0	0.0	0.6379585326953748	0.1594896331738437	0.3189792663476874	0.0	0.6379585326953748	0.1594896331738437	0.0	0.9569377990430623	0.0	0.1594896331738437	0.0	0.0	0.0	0.0	0.0	0.1594896331738437	0.6379585326953748	0.0	0.0	0.0	0.3189792663476874	0.0
RA_255	68102	83242	15141	core	core	0.6604583581005218	0.0	0.0	0.0	0.0	0.0	0.0	0.0	0.0	0.0	0.0	0.6604583581005219	0.0	0.0	0.0	0.0	0.0	0.0	0.0	0.0	0.0	0.6604583581005218	0.6604583581005218	0.0	0.0	0.0
RA_256	1	83194	83194	core	core	2.163617568574657	0.0	0.0	0.0	0.0	0.0	0.0	0.0	0.0	0.0	0.0	0.0	0.12020097603192426	0.0	0.0	0.0	0.0	0.0	0.0	0.0	0.0	0.0	0.0	0.0	0.0	0.0
RA_257	1	80101	80101	disruptive	RHS-DGF1-TSGII	0.12484238648706009	0.0	0.0	0.0	0.37452715946118026	0.12484238648706009	0.6242119324353004	0.0	0.37452715946118026	0.12484238648706009	0.24968477297412006	1.2484238648706008	0.2496847729741205	0.24968477297412017	0.0	0.0	0.0	0.12484238648706009	0.0	0.0	0.7490543189223605	0.0	0.0	0.0	0.49936954594824035	0.0
RA_257	80102	83033	2932	core	core	0.0	0.0	0.0	0.0	0.0	0.0	0.0	0.0	0.0	0.0	0.0	3.4106412005457027	0.0	0.0	0.0	0.0	0.0	0.0	0.0	0.0	3.4106412005457027	0.0	0.0	0.0	0.0	0.0
RA_258	1	83016	83016	core	core	0.7227522405319458	0.0	0.0	0.0	0.0	0.0	0.0	0.0	0.0	0.0	1.2045870675532426	0.24091741351064844	0.0	0.0	0.0	0.0	0.0	0.0	0.0	0.0	0.24091741351064855	0.0	0.0	0.0	0.0	0.0
RA_259	1	82201	82201	core	core	2.4330604250556562	0.0	0.0	0.0	0.0	0.0	0.0	0.0	0.0	0.0	0.24330604250556553	0.7299181275166968	0.12165302125278288	0.0	0.0	0.0	0.0	0.0	0.0	0.0	0.48661208501113123	0.0	0.0	0.0	0.24330604250556562	0.0
RA_259	82202	82981	780	disruptive	Other	0.0	0.0	0.0	0.0	0.0	0.0	0.0	0.0	0.0	0.0	0.0	0.0	0.0	0.0	0.0	0.0	0.0	0.0	0.0	0.0	0.0	0.0	0.0	0.0	0.0	0.0
RA_260	1	59401	59401	core	core	2.188515344859514	0.0	0.0	0.0	0.0	0.0	0.0	0.0	0.0	0.0	0.0	0.16834733421996262	0.16834733421996262	0.0	0.0	0.0	0.0	0.0	0.0	0.0	0.16834733421996262	0.0	0.0	0.0	0.0	0.0
RA_260	59402	62701	3300	disruptive	Other	0.0	0.0	0.0	0.0	0.0	0.0	0.0	0.0	0.0	0.0	0.0	3.0303030303030303	0.0	0.0	0.0	0.0	0.0	0.0	0.0	0.0	3.0303030303030303	0.0	0.0	0.0	0.0	0.0
RA_260	62702	82861	20160	core	core	0.49603174603174605	0.0	0.0	0.0	0.0	0.0	0.0	0.0	0.0	0.0	0.0	1.4880952380952381	0.0	0.0	0.0	0.0	0.0	0.0	0.0	0.0	0.9920634920634921	0.0	0.0	0.0	0.49603174603174605	0.0
RA_261	1	82848	82848	disruptive	RHS-DGF1-TSGII	0.12070297412128235	0.0	0.12070297412128235	0.12070297412128235	0.4828118964851294	0.2414059482425647	0.8449208188489764	0.2414059482425647	0.4828118964851294	0.2414059482425647	0.12070297412128239	0.12070297412128239	0.24140594824256567	0.6035148706064117	0.0	0.0	0.0	0.0	0.12070297412128235	0.0	0.12070297412128235	0.0	0.0	0.0	0.0	0.0
RA_262	1	5701	5701	disruptive	Other	0.0	0.0	0.0	0.0	0.0	0.0	0.0	0.0	0.0	0.0	0.0	0.0	0.0	0.0	0.0	0.0	0.0	0.0	0.0	0.0	0.0	0.0	0.0	0.0	0.0	0.0
RA_262	5702	47701	42000	core	core	2.857142857142857	0.0	0.0	0.0	0.0	0.0	0.0	0.0	0.0	0.0	0.0	0.4761904761904763	0.0	0.0	0.0	0.0	0.0	0.0	0.0	0.0	0.4761904761904762	0.0	0.0	0.0	0.0	0.0
RA_262	47702	82401	34700	disruptive	RHS-DGF1-TSGII	0.0	0.0	0.0	0.0	1.1527377521613833	0.0	1.1527377521613833	0.0	1.1527377521613833	0.0	0.0	0.5763688760806915	0.0	1.1527377521613833	0.0	0.0	0.0	0.0	0.0	0.0	0.5763688760806917	0.0	0.0	0.0	0.0	0.0
RA_263	1	33001	33001	disruptive	TcMUC-MASP-TSGV	0.0	0.9090633617163116	2.121147844004727	0.0	0.0	0.0	0.0	1.2120844822884154	0.0	0.0	0.0	0.9090633617163117	0.0	0.0	0.0	0.0	0.0	0.0	0.0	0.0	0.9090633617163116	0.0	0.0	0.0	0.0	0.0
RA_263	33002	46501	13500	core	core	2.2222222222222223	0.0	0.0	0.0	0.0	0.0	0.7407407407407407	0.0	0.0	0.0	0.0	0.7407407407407407	0.0	0.7407407407407407	0.0	0.0	0.0	0.0	0.0	0.0	0.7407407407407407	0.0	0.0	0.0	0.0	0.0
RA_263	46502	78001	31500	disruptive	RHS-DGF1-TSGII	0.0	0.0	0.0	0.0	0.31746031746031744	0.31746031746031744	0.31746031746031744	0.0	0.31746031746031744	0.31746031746031744	0.0	0.31746031746031744	0.0	0.0	0.0	0.0	0.0	0.0	0.31746031746031744	0.0	0.0	0.31746031746031744	0.0	0.0	0.0	0.0
RA_263	78002	82208	4207	core	core	0.0	0.0	0.0	0.0	2.376990729736154	0.0	0.0	0.0	2.376990729736154	0.0	0.0	0.0	0.0	0.0	0.0	0.0	0.0	0.0	0.0	0.0	0.0	0.0	0.0	0.0	0.0	0.0
RA_264	1	81797	81797	disruptive	TcMUC-MASP-TSGV	0.36676161717422395	0.36676161717422395	1.100284851522672	0.36676161717422395	0.0	0.0	0.6112693619570401	0.122253872391408	0.0	0.0	0.0	0.2445077447828159	0.4890154895656309	0.244507744782816	0.0	0.0	0.0	0.0	0.0	0.0	0.0	0.244507744782816	0.244507744782816	0.0	0.0	0.0
RA_265	1	11401	11401	core	core	0.0	0.0	0.0	0.0	0.0	0.0	0.0	0.0	0.0	0.0	0.0	0.0	0.0	0.0	0.0	0.0	0.0	0.0	0.0	0.0	0.0	0.0	0.0	0.0	0.0	0.0
RA_265	11402	34201	22800	disruptive	Other	0.43859649122807015	0.0	0.0	0.0	0.0	0.0	0.0	0.0	0.0	0.0	0.0	2.631578947368421	0.0	0.0	0.0	0.0	0.0	0.0	0.0	0.0	1.7543859649122806	0.0	0.0	0.0	0.8771929824561403	0.0
RA_265	34202	49201	15000	core	core	1.3333333333333335	0.0	0.0	0.0	0.0	0.0	0.0	0.0	0.0	0.0	0.0	0.0	0.0	0.0	0.0	0.0	0.0	0.0	0.0	0.0	0.0	0.0	0.0	0.0	0.0	0.0
RA_265	49202	55501	6300	disruptive	Other	3.1746031746031744	0.0	0.0	0.0	0.0	0.0	0.0	0.0	0.0	0.0	0.0	0.0	0.0	0.0	0.0	0.0	0.0	0.0	0.0	0.0	0.0	0.0	0.0	0.0	0.0	0.0
RA_265	55502	81073	25572	core	core	2.346316283435007	0.0	0.0	0.0	0.0	0.0	0.0	0.0	0.0	0.0	0.0	0.0	0.0	0.0	0.0	0.0	0.0	0.0	0.0	0.0	0.0	0.0	0.0	0.0	0.0	0.0
RA_266	1	11101	11101	disruptive	Other	0.9008197459688315	0.0	0.0	0.0	0.0	0.0	0.0	0.0	0.0	0.0	0.0	0.0	0.0	0.0	0.0	0.0	0.0	0.0	0.0	0.0	0.0	0.0	0.0	0.0	0.0	0.0
RA_266	11102	80820	69719	core	core	2.151493853899224	0.0	0.0	0.0	0.0	0.0	0.0	0.0	0.0	0.0	0.0	0.14343292359328164	0.0	0.0	0.0	0.0	0.0	0.0	0.0	0.0	0.1434329235932816	0.0	0.0	0.0	0.0	0.0
RA_267	1	65101	65101	disruptive	Other	0.7680373573370608	0.0	0.0	0.0	0.0	0.0	0.0	0.0	0.0	0.0	0.0	0.0	0.0	0.0	0.0	0.0	0.0	0.0	0.0	0.0	0.0	0.0	0.0	0.0	0.0	0.0
RA_267	65102	80765	15664	core	core	0.6384065372829418	0.0	0.0	0.0	0.0	0.0	0.0	0.0	0.0	0.0	0.0	0.0	0.0	0.0	0.0	0.0	0.0	0.0	0.0	0.0	0.0	0.0	0.0	0.0	0.0	0.0
RA_268	1	26401	26401	disruptive	TcMUC-MASP-TSGV	0.7575470626112647	0.7575470626112647	1.5150941252225294	0.0	0.0	0.0	0.0	0.0	0.0	0.0	0.0	0.0	0.37877353130563307	0.0	0.0	0.0	0.0	0.0	0.0	0.0	0.0	0.0	0.0	0.0	0.0	0.0
RA_268	26402	74701	48300	core	core	0.8281573498964803	0.0	0.0	0.0	0.0	0.0	0.0	0.0	0.0	0.0	0.0	0.20703933747412018	0.0	0.0	0.0	0.0	0.0	0.0	0.0	0.0	0.20703933747412007	0.0	0.0	0.0	0.0	0.0
RA_268	74702	80350	5649	disruptive	Other	0.0	0.0	0.0	0.0	0.0	0.0	0.0	0.0	0.0	0.0	0.0	0.0	0.0	0.0	0.0	0.0	0.0	0.0	0.0	0.0	0.0	0.0	0.0	0.0	0.0	0.0
RA_269	1	68401	68401	disruptive	RHS-DGF1-TSGII	0.14619669303080365	0.0	0.0	0.0	0.7309834651540181	0.2923933860616073	0.43859007909241093	0.0	0.7309834651540181	0.2923933860616073	0.0	1.4619669303080363	0.0	0.2923933860616073	0.0	0.0	0.0	0.0	0.0	0.14619669303080365	1.0233768512156256	0.0	0.0	0.0	0.43859007909241093	0.0
RA_269	68402	80278	11877	core	core	1.6839269175717773	0.0	0.0	0.0	0.0	0.0	0.0	0.0	0.0	0.0	0.0	0.0	0.8419634587858891	0.0	0.0	0.0	0.0	0.0	0.0	0.0	0.0	0.0	0.0	0.0	0.0	0.0
RA_270	1	21001	21001	core	core	1.9046712061330413	0.0	0.0	0.0	0.0	0.0	0.0	0.0	0.0	0.0	0.0	1.9046712061330413	0.0	0.0	0.0	0.0	0.0	0.0	0.0	0.0	1.9046712061330413	0.0	0.0	0.0	0.0	0.0
RA_270	21002	70501	49500	disruptive	Other	2.0202020202020203	0.0	0.0	0.0	0.0	0.0	0.0	0.0	0.0	0.0	0.0	0.0	0.0	0.0	0.0	0.0	0.0	0.0	0.0	0.0	0.0	0.0	0.0	0.0	0.0	0.0
RA_270	70502	79492	8991	core	core	0.0	0.0	0.0	0.0	0.0	0.0	0.0	0.0	0.0	0.0	0.0	0.0	0.0	0.0	0.0	0.0	0.0	0.0	0.0	0.0	0.0	0.0	0.0	0.0	0.0	0.0
RA_271	1	78474	78474	disruptive	RHS-DGF1-TSGII	0.6371537069602672	0.0	0.0	0.0	0.0	0.5097229655682137	0.0	0.0	0.0	0.5097229655682137	1.0194459311364277	0.6371537069602673	1.0194459311364277	0.0	0.0	0.0	0.0	0.0	0.0	0.0	0.6371537069602672	0.0	0.0	0.0	0.0	0.0
RA_272	1	18001	18001	disruptive	GP63	1.6665740792178212	0.0	0.0	0.0	0.0	0.0	0.0	1.1110493861452142	0.0	0.0	5.555246930726071	0.0	3.333148158435641	0.0	0.0	0.0	0.0	0.0	0.0	0.0	0.0	0.0	0.0	0.0	0.0	0.0
RA_272	18002	57901	39900	core	core	1.0025062656641603	0.0	0.0	0.0	0.0	0.0	0.0	0.0	0.0	0.0	0.0	0.0	0.0	0.0	0.0	0.0	0.0	0.0	0.0	0.0	0.0	0.0	0.0	0.0	0.0	0.0
RA_272	57902	78279	20378	disruptive	Other	0.0	0.0	0.0	0.0	0.0	0.0	0.0	0.0	0.0	0.0	0.0	0.9814505839630976	0.0	0.0	0.0	0.0	0.0	0.0	0.0	0.0	0.0	0.9814505839630975	0.0	0.0	0.0	0.0
RA_273	1	2101	2101	core	core	0.0	0.0	0.0	0.0	0.0	0.0	0.0	0.0	0.0	0.0	0.0	0.0	0.0	0.0	0.0	0.0	0.0	0.0	0.0	0.0	0.0	0.0	0.0	0.0	0.0	0.0
RA_273	2102	78052	75951	disruptive	RHS-DGF1-TSGII	0.2633276717883899	0.0	0.0	0.0	0.7899830153651697	0.2633276717883899	0.39499150768258484	0.0	0.7899830153651697	0.2633276717883899	0.13166383589419484	0.9216468512593647	0.2633276717883888	0.2633276717883899	0.0	0.0	0.0	0.0	0.0	0.0	0.6583191794709747	0.0	0.0	0.0	0.2633276717883899	0.0
RA_274	1	77279	77279	disruptive	TcMUC-MASP-TSGV	0.12940126036827598	0.0	0.6470063018413799	0.38820378110482795	0.12940126036827598	0.12940126036827598	0.7764075622096559	0.25880252073655197	0.12940126036827598	0.12940126036827598	0.12940126036827593	0.12940126036827593	0.25880252073655186	0.12940126036827598	0.0	0.0	0.0	0.12940126036827598	0.12940126036827598	0.0	0.0	0.12940126036827598	0.0	0.0	0.0	0.0
RA_275	1	77124	77124	disruptive	RHS-DGF1-TSGII	0.25932264924018467	0.0	0.0	0.0	0.6483066231004616	0.38898397386027694	0.5186452984803693	0.0	0.6483066231004616	0.38898397386027694	0.5186452984803693	0.38898397386027694	0.5186452984803687	0.38898397386027694	0.0	0.0	0.0	0.0	0.0	0.12966132462009233	0.25932264924018467	0.0	0.0	0.0	0.12966132462009233	0.0
RA_276	1	62701	62701	core	core	1.43538380568093	0.0	0.0	0.0	0.0	0.0	0.0	0.0	0.0	0.0	0.0	0.15948708952010326	0.0	0.0	0.0	0.0	0.0	0.0	0.0	0.0	0.15948708952010335	0.0	0.0	0.0	0.0	0.0
RA_276	62702	76519	13818	disruptive	Other	1.4473874656245476	0.0	0.0	0.0	0.0	0.0	0.0	0.0	0.0	0.0	0.0	0.0	0.0	0.0	0.0	0.0	0.0	0.0	0.0	0.0	0.0	0.0	0.0	0.0	0.0	0.0
RA_277	1	50701	50701	core	core	2.564051991084989	0.0	0.0	0.0	0.0	0.0	0.0	0.0	0.0	0.0	0.0	0.3944695370899982	0.0	0.0	0.0	0.0	0.0	0.0	0.0	0.0	0.3944695370899982	0.0	0.0	0.0	0.0	0.0
RA_277	50702	66601	15900	disruptive	Other	0.0	0.0	0.0	0.0	0.0	0.0	0.0	0.0	0.0	0.0	0.0	1.2578616352201255	0.0	0.0	0.0	0.0	0.0	0.0	0.0	0.0	0.0	0.6289308176100629	0.0	0.6289308176100629	0.0	0.0
RA_277	66602	76426	9825	core	core	0.0	0.0	0.0	0.0	0.0	0.0	0.0	0.0	0.0	0.0	0.0	3.0534351145038165	0.0	0.0	0.0	0.0	0.0	0.0	0.0	0.0	3.053435114503817	0.0	0.0	0.0	0.0	0.0
RA_278	1	27301	27301	core	core	0.7325738983920003	0.0	0.0	0.0	0.0	0.0	0.36628694919600013	0.0	0.0	0.0	0.0	0.36628694919600013	0.0	0.36628694919600013	0.0	0.0	0.0	0.0	0.0	0.0	0.36628694919600013	0.0	0.0	0.0	0.0	0.0
RA_278	27302	53701	26400	disruptive	RHS-DGF1-TSGII	0.0	0.0	0.0	0.0	0.3787878787878788	0.3787878787878788	0.3787878787878788	0.0	0.3787878787878788	0.3787878787878788	0.7575757575757576	0.0	0.7575757575757578	0.0	0.0	0.0	0.0	0.0	0.3787878787878788	0.0	0.0	0.0	0.0	0.0	0.0	0.0
RA_278	53702	76405	22704	core	core	0.0	0.0	0.0	0.0	0.4404510218463707	0.0	0.8809020436927414	0.0	0.4404510218463707	0.0	0.0	0.0	0.0	0.8809020436927414	0.0	0.0	0.0	0.0	0.0	0.0	0.0	0.0	0.0	0.0	0.0	0.0
RA_279	1	6901	6901	disruptive	Other	0.0	0.0	0.0	0.0	0.0	0.0	0.0	0.0	0.0	0.0	0.0	2.898130705694827	0.0	0.0	0.0	0.0	0.0	0.0	0.0	0.0	1.4490653528474136	0.0	0.0	0.0	1.4490653528474136	0.0
RA_279	6902	49501	42600	core	core	0.7042253521126761	0.0	0.0	0.0	0.0	0.0	0.2347417840375587	0.0	0.0	0.0	0.0	0.4694835680751175	0.0	0.0	0.0	0.0	0.0	0.0	0.0	0.0	0.4694835680751174	0.0	0.0	0.0	0.0	0.0
RA_279	49502	76256	26755	disruptive	Other	0.7475238273219958	0.0	0.0	0.0	0.0	0.0	0.7475238273219958	0.0	0.0	0.0	0.0	2.242571481965988	0.0	0.0	0.0	0.0	0.0	0.0	0.0	0.0	1.4950476546439917	0.0	0.0	0.0	0.7475238273219958	0.0
RA_280	1	12301	12301	disruptive	Other	1.6258840744654908	0.0	0.0	0.0	0.0	0.0	0.0	0.0	0.0	0.0	0.0	0.8129420372327454	0.0	0.0	0.0	0.0	0.0	0.0	0.0	0.0	0.8129420372327454	0.0	0.0	0.0	0.0	0.0
RA_280	12302	75956	63655	core	core	1.7280653522896867	0.0	0.0	0.0	0.0	0.0	0.0	0.0	0.0	0.0	0.0	0.3141937004163067	0.0	0.0	0.0	0.0	0.0	0.0	0.0	0.0	0.3141937004163066	0.0	0.0	0.0	0.0	0.0
RA_281	1	1501	1501	disruptive	Other	0.0	0.0	0.0	0.0	0.0	0.0	0.0	0.0	0.0	0.0	0.0	0.0	0.0	0.0	0.0	0.0	0.0	0.0	0.0	0.0	0.0	0.0	0.0	0.0	0.0	0.0
RA_281	1502	73201	71700	core	core	1.8131101813110182	0.0	0.0	0.0	0.0	0.0	0.0	0.0	0.0	0.0	0.0	0.697350069735007	0.0	0.0	0.0	0.0	0.0	0.0	0.0	0.0	0.5578800557880056	0.0	0.0	0.0	0.1394700139470014	0.0
RA_281	73202	75696	2495	disruptive	Other	0.0	0.0	0.0	0.0	0.0	0.0	0.0	0.0	0.0	0.0	0.0	0.0	0.0	0.0	0.0	0.0	0.0	0.0	0.0	0.0	0.0	0.0	0.0	0.0	0.0	0.0
RA_282	1	75509	75509	disruptive	TcMUC-MASP-TSGV	0.0	0.2648690884530321	0.39730363267954816	0.2648690884530321	0.0	0.2648690884530321	0.5297381769060642	0.0	0.0	0.2648690884530321	0.13243454422651602	0.0	0.529738176906065	0.0	0.0	0.0	0.0	0.0	0.13243454422651604	0.0	0.0	0.0	0.0	0.0	0.0	0.0
RA_283	1	74922	74922	disruptive	GP63	1.0677771549077708	0.0	0.0	0.0	0.0	0.0	0.0	0.13347214436347135	0.0	0.0	0.0	0.13347214436347143	0.13347214436347166	0.0	0.0	0.0	0.0	0.0	0.0	0.0	0.13347214436347135	0.0	0.0	0.0	0.0	0.0
RA_284	1	10201	10201	disruptive	RHS-DGF1-TSGII	0.0	0.0	0.0	0.0	0.0	0.0	0.9802960494069208	0.0	0.0	0.0	0.0	0.9802960494069208	0.0	0.9802960494069208	0.0	0.0	0.0	0.0	0.0	0.0	0.9802960494069208	0.0	0.0	0.0	0.0	0.0
RA_284	10202	37501	27300	core	core	2.197802197802198	0.0	0.0	0.0	0.0	0.0	0.0	0.0	0.0	0.0	0.0	1.8315018315018312	0.7326007326007336	0.0	0.0	0.0	0.0	0.0	0.0	0.0	1.8315018315018314	0.0	0.0	0.0	0.0	0.0
RA_284	37502	46501	9000	disruptive	Other	1.1111111111111112	0.0	0.0	0.0	0.0	0.0	0.0	0.0	0.0	0.0	0.0	0.0	0.0	0.0	0.0	0.0	0.0	0.0	0.0	0.0	0.0	0.0	0.0	0.0	0.0	0.0
RA_284	46502	74865	28364	core	core	1.410238330277817	0.0	0.0	0.0	0.0	0.0	0.0	0.0	0.0	0.0	0.0	0.3525595825694543	0.0	0.0	0.0	0.0	0.0	0.0	0.0	0.0	0.35255958256945424	0.0	0.0	0.0	0.0	0.0
RA_285	1	74134	74134	core	core	2.0233630992527045	0.0	0.0	0.0	0.0	0.0	0.0	0.0	0.0	0.0	0.0	0.5395634931340545	0.0	0.0	0.0	0.0	0.0	0.0	0.0	0.0	0.4046726198505409	0.0	0.0	0.0	0.13489087328351362	0.0
RA_286	1	21001	21001	core	core	0.9523356030665207	0.0	0.0	0.0	0.0	0.0	0.4761678015332603	0.0	0.0	0.0	0.0	0.47616780153326044	0.4761678015332613	0.0	0.4761678015332603	0.0	0.0	0.0	0.0	0.0	0.4761678015332603	0.0	0.0	0.0	0.0	0.0
RA_286	21002	61501	40500	disruptive	RHS-DGF1-TSGII	0.0	0.0	0.0	0.0	0.49382716049382713	0.0	0.49382716049382713	0.0	0.49382716049382713	0.0	0.0	0.7407407407407407	0.4938271604938276	0.24691358024691357	0.0	0.0	0.0	0.0	0.0	0.0	0.0	0.24691358024691357	3.950617283950617	0.24691358024691357	0.24691358024691357	0.0
RA_286	61502	73975	12474	core	core	3.20666987333654	0.0	0.0	0.0	0.0	0.0	0.0	0.0	0.0	0.0	0.0	0.0	0.0	0.0	0.0	0.0	0.0	0.0	0.0	0.0	0.0	0.0	0.0	0.0	0.0	0.0
RA_287	1	60901	60901	core	core	1.1494064136877884	0.0	0.0	0.0	0.0	0.0	0.0	0.0	0.0	0.0	0.0	0.0	0.0	0.0	0.0	0.0	0.0	0.0	0.0	0.0	0.0	0.0	0.0	0.0	0.0	0.0
RA_287	60902	73912	13011	disruptive	Other	0.7685804319422027	0.0	0.0	0.0	0.0	0.0	0.0	0.0	0.0	0.0	0.0	1.5371608638844054	0.0	0.0	0.0	0.0	0.0	0.0	0.0	0.0	0.7685804319422027	0.0	0.0	0.0	0.7685804319422027	0.0
RA_288	1	67201	67201	disruptive	Other	1.6368804035654232	0.0	0.0	0.0	0.0	0.0	0.0	0.0	0.0	0.0	0.0	0.0	0.14880730941503728	0.0	0.0	0.0	0.0	0.0	0.0	0.0	0.0	0.0	0.0	0.0	0.0	0.0
RA_288	67202	73588	6387	core	core	1.565680288085173	0.0	0.0	0.0	0.0	0.0	0.0	0.0	0.0	0.0	0.0	0.0	0.0	0.0	0.0	0.0	0.0	0.0	0.0	0.0	0.0	0.0	0.0	0.0	0.0	0.0
RA_289	1	16201	16201	core	core	1.2344916980433307	0.0	0.0	0.0	0.0	0.0	0.0	0.0	0.0	0.0	0.0	1.234491698043331	0.0	0.0	0.0	0.0	0.0	0.0	0.0	0.0	1.2344916980433307	0.0	0.0	0.0	0.0	0.0
RA_289	16202	60301	44100	disruptive	RHS-DGF1-TSGII	0.0	0.0	0.22675736961451248	0.22675736961451248	0.45351473922902497	0.22675736961451248	0.45351473922902497	0.0	0.45351473922902497	0.22675736961451248	0.0	0.6802721088435373	0.0	0.0	0.0	0.0	0.0	0.0	0.0	0.22675736961451248	0.45351473922902497	0.0	0.0	0.0	0.22675736961451248	0.0
RA_289	60302	73485	13184	core	core	2.275485436893204	0.0	0.0	0.0	0.0	0.0	0.0	0.0	0.0	0.0	0.0	0.0	0.758495145631068	0.0	0.0	0.0	0.0	0.0	0.0	0.0	0.0	0.0	0.0	0.0	0.0	0.0
RA_290	1	7201	7201	disruptive	Other	0.0	0.0	0.0	0.0	0.0	0.0	0.0	0.0	0.0	0.0	0.0	6.943480072212193	0.0	0.0	0.0	0.0	0.0	0.0	0.0	0.0	6.943480072212193	0.0	0.0	0.0	0.0	0.0
RA_290	7202	73387	66186	core	core	1.2087148339527998	0.0	0.0	0.0	0.0	0.0	0.0	0.0	0.0	0.0	0.0	0.0	0.0	0.0	0.0	0.0	0.0	0.0	0.0	0.0	0.0	0.0	0.0	0.0	0.0	0.0
RA_291	1	58201	58201	disruptive	GP63	1.2027284754557481	0.0	0.0	0.0	0.0	0.0	0.0	0.17181835363653547	0.0	0.0	0.0	0.17181835363653541	0.1718183536365352	0.0	0.0	0.0	0.0	0.0	0.0	0.0	0.17181835363653547	0.0	0.0	0.0	0.0	0.0
RA_291	58202	58501	300	core	core	0.0	0.0	0.0	0.0	0.0	0.0	0.0	0.0	0.0	0.0	0.0	0.0	0.0	0.0	0.0	0.0	0.0	0.0	0.0	0.0	0.0	0.0	0.0	0.0	0.0	0.0
RA_291	58502	73294	14793	disruptive	Other	0.6759954032312581	0.0	0.0	0.0	0.0	0.0	0.0	0.0	0.0	0.0	0.0	0.0	0.0	0.0	0.0	0.0	0.0	0.0	0.0	0.0	0.0	0.0	0.0	0.0	0.0	0.0
RA_292	1	73127	73127	disruptive	GP63	0.8204903797502974	0.0	0.0	0.0	0.0	0.0	0.0	0.957238776375347	0.0	0.0	0.0	1.0939871730003965	0.0	0.0	0.0	0.0	0.0	0.0	0.0	0.0	1.0939871730003967	0.0	0.0	0.0	0.0	0.0
RA_293	1	72969	72969	disruptive	Other	0.5481779933944552	0.0	0.0	0.0	0.0	0.0	0.0	0.0	0.0	0.0	0.0	0.13704449834861387	0.0	0.0	0.0	0.0	0.0	0.0	0.0	0.0	0.0	0.0	0.0	0.1370444983486138	0.0	0.0
RA_294	1	72591	72591	disruptive	RHS-DGF1-TSGII	0.13775812428537973	0.0	0.0	0.13775812428537973	0.4132743728561392	0.4132743728561392	0.27551624857075946	0.0	0.4132743728561392	0.4132743728561392	0.1377581242853798	0.6887906214268988	0.0	0.0	0.0	0.0	0.0	0.0	0.13775812428537973	0.0	0.5510324971415189	0.0	0.0	0.0	0.13775812428537973	0.0
RA_295	1	1201	1201	disruptive	Other	0.0	0.0	0.0	0.0	0.0	0.0	0.0	0.0	0.0	0.0	0.0	0.0	0.0	0.0	0.0	0.0	0.0	0.0	0.0	0.0	0.0	0.0	0.0	0.0	0.0	0.0
RA_295	1202	26101	24900	core	core	1.606425702811245	0.0	0.0	0.0	0.0	0.0	0.0	0.0	0.0	0.0	0.0	0.40160642570281135	0.0	0.0	0.0	0.0	0.0	0.0	0.0	0.0	0.40160642570281124	0.0	0.0	0.0	0.0	0.0
RA_295	26102	72429	46328	disruptive	Other	0.0	0.0	0.0	0.0	0.0	0.0	0.0	0.0	0.0	0.0	0.0	0.0	0.0	0.0	0.0	0.0	0.0	0.0	0.0	0.0	0.0	0.0	0.0	0.0	0.0	0.0
RA_296	1	9601	9601	disruptive	GP63	1.0415581710238517	0.0	0.0	0.0	0.0	0.0	0.0	1.0415581710238517	0.0	0.0	0.0	1.0415581710238517	0.0	0.0	0.0	0.0	0.0	0.0	0.0	0.0	1.0415581710238517	0.0	0.0	0.0	0.0	0.0
RA_296	9602	34501	24900	core	core	3.6144578313253013	0.0	0.0	0.0	0.0	0.0	0.0	0.0	0.0	0.0	0.0	0.0	0.4016064257028109	0.0	0.0	0.0	0.0	0.0	0.0	0.0	0.0	0.0	0.0	0.0	0.0	0.0
RA_296	34502	66601	32100	disruptive	RHS-DGF1-TSGII	0.3115264797507788	0.0	0.0	0.0	0.3115264797507788	0.3115264797507788	0.3115264797507788	0.0	0.3115264797507788	0.3115264797507788	0.6230529595015577	0.31152647975077885	0.0	0.3115264797507788	0.0	0.0	0.0	0.0	0.0	0.0	0.3115264797507788	0.0	0.0	0.0	0.0	0.0
RA_296	66602	72313	5712	core	core	0.0	0.0	0.0	0.0	0.0	0.0	1.7507002801120448	0.0	0.0	0.0	0.0	0.0	0.0	1.7507002801120448	0.0	0.0	0.0	0.0	0.0	0.0	0.0	0.0	0.0	0.0	0.0	0.0
RA_297	1	15001	15001	core	core	2.6664889007399504	0.0	0.0	0.0	0.0	0.0	0.0	0.0	0.0	0.0	0.0	0.0	0.0	0.0	0.0	0.0	0.0	0.0	0.0	0.0	0.0	0.0	0.0	0.0	0.0	0.0
RA_297	15002	16501	1500	disruptive	Other	0.0	0.0	0.0	0.0	0.0	0.0	0.0	0.0	0.0	0.0	0.0	0.0	0.0	0.0	0.0	0.0	0.0	0.0	0.0	0.0	0.0	0.0	0.0	0.0	0.0	0.0
RA_297	16502	48001	31500	core	core	0.6349206349206349	0.0	0.0	0.0	0.0	0.0	0.0	0.0	0.0	0.0	0.0	0.0	0.31746031746031633	0.0	0.0	0.0	0.0	0.0	0.0	0.0	0.0	0.0	0.0	0.0	0.0	0.0
RA_297	48002	72270	24269	disruptive	Other	0.41204829205982946	0.0	0.0	0.0	0.0	0.0	0.0	0.0	0.0	0.0	0.0	0.0	0.0	0.0	0.0	0.0	0.0	0.0	0.0	0.0	0.0	0.0	0.0	0.0	0.0	0.0
RA_298	1	6601	6601	disruptive	Other	3.029843963035904	0.0	0.0	0.0	0.0	0.0	0.0	0.0	0.0	0.0	0.0	0.0	0.0	0.0	0.0	0.0	0.0	0.0	0.0	0.0	0.0	0.0	0.0	0.0	0.0	0.0
RA_298	6602	27001	20400	core	core	1.4705882352941175	0.0	0.0	0.0	0.0	0.0	0.0	0.0	0.0	0.0	0.0	0.0	0.0	0.0	0.0	0.0	0.0	0.0	0.0	0.0	0.0	0.0	0.0	0.0	0.0	0.0
RA_298	27002	71008	44007	disruptive	Other	3.408548639989093	0.0	0.0	0.0	0.0	0.0	0.0	0.0	0.0	0.0	0.0	0.22723657599927272	0.0	0.0	0.0	0.0	0.0	0.0	0.0	0.0	0.22723657599927283	0.0	0.0	0.0	0.0	0.0
RA_299	1	45001	45001	disruptive	RHS-DGF1-TSGII	0.0	0.0	0.0	0.0	0.2222172840603542	0.2222172840603542	0.4444345681207084	0.0	0.2222172840603542	0.2222172840603542	0.22221728406035424	0.6666518521810625	0.0	0.4444345681207084	0.0	0.0	0.0	0.0	0.0	0.0	0.2222172840603542	0.2222172840603542	0.0	0.0	0.2222172840603542	0.0
RA_299	45002	62401	17400	core	core	0.0	0.0	0.0	0.0	0.0	0.0	0.5747126436781609	0.0	0.0	0.0	0.0	0.5747126436781609	0.0	0.5747126436781609	0.0	0.0	0.0	0.0	0.0	0.0	0.5747126436781609	0.0	0.0	0.0	0.0	0.0
RA_299	62402	70872	8471	disruptive	Other	1.180498170227836	0.0	0.0	0.0	0.0	0.0	0.0	0.0	0.0	0.0	0.0	1.1804981702278363	0.0	0.0	0.0	0.0	0.0	0.0	0.0	0.0	1.180498170227836	0.0	0.0	0.0	0.0	0.0
RA_300	1	70862	70862	disruptive	RHS-DGF1-TSGII	0.5644774350145353	0.0	0.0	0.0	0.0	0.42335807626090144	0.0	0.0	0.0	0.42335807626090144	0.846716152521803	0.5644774350145352	0.8467161525218039	0.0	0.0	0.0	0.0	0.0	0.0	0.0	0.5644774350145353	0.0	0.0	0.0	0.0	0.0
RA_301	1	70594	70594	disruptive	TcMUC-MASP-TSGV	0.14165509816698305	0.5666203926679322	1.1332407853358644	0.2833101963339661	0.0	0.14165509816698305	0.7082754908349151	0.0	0.0	0.14165509816698305	0.0	0.0	0.28331019633396615	0.14165509816698305	0.0	0.0	0.0	0.2833101963339661	0.0	0.0	0.0	0.0	0.0	0.0	0.0	0.0
RA_302	1	1801	1801	core	core	0.0	5.55247084952804	0.0	0.0	0.0	0.0	0.0	0.0	0.0	0.0	0.0	0.0	0.0	0.0	0.0	0.0	0.0	0.0	0.0	0.0	0.0	0.0	0.0	0.0	0.0	0.0
RA_302	1802	42301	40500	disruptive	TcMUC-MASP-TSGV	0.24691358024691357	0.49382716049382713	0.7407407407407407	0.49382716049382713	0.0	0.0	0.49382716049382713	0.24691358024691357	0.0	0.0	0.0	1.234567901234568	0.4938271604938276	0.0	0.0	0.0	0.0	0.0	0.0	0.0	0.9876543209876543	0.24691358024691357	0.0	0.0	0.0	0.0
RA_302	42302	70331	28030	core	core	0.3567606136282554	0.0	0.0	0.0	0.0	0.0	0.0	0.0	0.0	0.0	0.0	0.7135212272565108	0.0	0.0	0.0	0.0	0.0	0.0	0.0	0.0	0.7135212272565108	0.0	0.0	0.0	0.0	0.0
RA_303	1	2401	2401	core	core	0.0	0.0	0.0	0.0	0.0	0.0	0.0	0.0	0.0	0.0	0.0	0.0	0.0	0.0	0.0	0.0	0.0	0.0	0.0	0.0	0.0	0.0	0.0	0.0	0.0	0.0
RA_303	2402	70119	67718	disruptive	TcMUC-MASP-TSGV	0.14767122478513836	0.2953424495702767	0.8860273487108301	0.2953424495702767	0.0	0.14767122478513836	0.5906848991405534	0.0	0.0	0.14767122478513836	0.1476712247851384	0.0	0.29534244957027767	0.2953424495702767	0.0	0.0	0.0	0.0	0.0	0.0	0.0	0.0	0.0	0.0	0.0	0.0
RA_304	1	54001	54001	disruptive	RHS-DGF1-TSGII	0.18518175589340938	0.0	0.0	0.0	0.5555452676802282	0.37036351178681876	0.37036351178681876	0.0	0.5555452676802282	0.37036351178681876	0.0	0.18518175589340946	0.18518175589341013	0.37036351178681876	0.0	0.0	0.0	0.0	0.0	0.0	0.18518175589340938	0.0	0.0	0.0	0.0	0.0
RA_304	54002	60601	6600	core	core	1.5151515151515151	0.0	0.0	0.0	0.0	0.0	0.0	0.0	0.0	0.0	0.0	0.0	0.0	0.0	0.0	0.0	0.0	0.0	0.0	0.0	0.0	0.0	0.0	0.0	0.0	0.0
RA_304	60602	69711	9110	disruptive	Other	0.0	0.0	0.0	0.0	0.0	0.0	0.0	0.0	0.0	0.0	0.0	1.0976948408342482	0.0	0.0	0.0	0.0	0.0	0.0	0.0	0.0	1.097694840834248	0.0	0.0	0.0	0.0	0.0
RA_305	1	69620	69620	core	core	0.5745475438092502	0.0	0.0	0.0	0.0	0.0	0.0	0.0	0.0	0.0	0.0	0.0	0.0	0.0	0.0	0.0	0.0	0.0	0.0	0.0	0.0	0.0	0.0	0.0	0.0	0.0
RA_306	1	20701	20701	disruptive	Other	0.4830684507994783	0.0	0.0	0.0	0.0	0.0	0.0	0.0	0.0	0.0	0.0	0.0	0.0	0.0	0.0	0.0	0.0	0.0	0.0	0.0	0.0	0.0	0.0	0.0	0.0	0.0
RA_306	20702	35101	14400	core	core	1.3888888888888888	0.0	0.0	0.0	0.0	0.0	0.0	0.0	0.0	0.0	0.0	0.0	0.0	0.0	0.0	0.0	0.0	0.0	0.0	0.0	0.0	0.0	0.0	0.0	0.0	0.0
RA_306	35102	69013	33912	disruptive	RHS-DGF1-TSGII	0.0	0.0	0.2948808681292758	0.0	0.5897617362585515	0.2948808681292758	0.5897617362585515	0.0	0.5897617362585515	0.2948808681292758	0.0	0.0	0.0	0.2948808681292758	0.0	0.0	0.0	0.0	0.0	0.0	0.0	0.0	0.0	0.0	0.0	0.0
RA_307	1	11701	11701	core	core	1.709255619177848	0.0	0.0	0.0	0.0	0.0	0.0	0.0	0.0	0.0	0.0	0.0	0.0	0.0	0.0	0.0	0.0	0.0	0.0	0.0	0.0	0.0	0.0	0.0	0.0	0.0
RA_307	11702	68855	57154	disruptive	RHS-DGF1-TSGII	0.17496588165307764	0.0	0.17496588165307764	0.0	0.3499317633061553	0.17496588165307764	0.6998635266123105	0.0	0.3499317633061553	0.17496588165307764	0.1749658816530777	0.5248976449592329	0.34993176330615583	0.3499317633061553	0.0	0.0	0.0	0.0	0.17496588165307764	0.17496588165307764	0.3499317633061553	0.0	0.0	0.0	0.17496588165307764	0.0
RA_308	1	68539	68539	disruptive	Other	0.43770699893491294	0.0	0.0	0.0	0.0	0.0	0.0	0.0	0.0	0.0	0.0	0.0	0.0	0.0	0.0	0.0	0.0	0.0	0.0	0.0	0.0	0.0	0.0	0.0	0.0	0.0
RA_309	1	6001	6001	disruptive	Other	0.0	0.0	0.0	0.0	0.0	0.0	0.0	0.0	0.0	0.0	0.0	0.0	0.0	0.0	0.0	0.0	0.0	0.0	0.0	0.0	0.0	0.0	0.0	0.0	0.0	0.0
RA_309	6002	61501	55500	core	core	1.4414414414414416	0.0	0.0	0.0	0.0	0.0	0.0	0.0	0.0	0.0	0.0	0.0	0.0	0.0	0.0	0.0	0.0	0.0	0.0	0.0	0.0	0.0	0.0	0.0	0.0	0.0
RA_309	61502	68071	6570	disruptive	Other	0.0	0.0	0.0	0.0	0.0	0.0	0.0	0.0	0.0	0.0	0.0	0.0	0.0	0.0	0.0	0.0	0.0	0.0	0.0	0.0	0.0	0.0	0.0	0.0	0.0	0.0
RA_310	1	68041	68041	core	core	1.7636425096632913	0.0	0.0	0.0	0.4409106274158228	0.0	0.0	0.0	0.4409106274158228	0.0	0.0	0.0	0.0	0.0	0.0	0.0	0.0	0.0	0.0	0.0	0.0	0.0	0.0	0.0	0.0	0.0
RA_311	1	67201	67201	core	core	2.6785315694706924	0.0	0.0	0.0	0.0	0.0	0.0	0.0	0.0	0.0	0.0	0.0	0.0	0.0	0.0	0.0	0.0	0.0	0.0	0.0	0.0	0.0	0.0	0.0	0.0	0.0
RA_312	1	901	901	core	core	0.0	0.0	0.0	0.0	0.0	0.0	0.0	0.0	0.0	0.0	0.0	0.0	0.0	0.0	0.0	0.0	0.0	0.0	0.0	0.0	0.0	0.0	0.0	0.0	0.0	0.0
RA_312	902	61801	60900	disruptive	RHS-DGF1-TSGII	0.3284072249589491	0.0	0.0	0.0	0.3284072249589491	0.3284072249589491	0.8210180623973727	0.0	0.3284072249589491	0.3284072249589491	0.6568144499178983	0.32840722495894914	0.6568144499178992	0.16420361247947454	0.0	0.0	0.0	0.0	0.3284072249589491	0.3284072249589491	0.0	0.0	0.0	0.3284072249589491	0.0	0.0
RA_312	61802	67612	5811	core	core	0.0	0.0	0.0	0.0	0.0	0.0	0.0	0.0	0.0	0.0	0.0	0.0	0.0	0.0	0.0	0.0	0.0	0.0	0.0	0.0	0.0	0.0	0.0	0.0	0.0	0.0
RA_313	1	66435	66435	core	core	1.3547076089410703	0.0	0.0	0.0	0.0	0.0	0.0	0.0	0.0	0.0	0.0	0.15052306766011903	0.0	0.0	0.0	0.0	0.0	0.0	0.0	0.0	0.15052306766011891	0.0	0.0	0.0	0.0	0.0
RA_314	1	66079	66079	disruptive	RHS-DGF1-TSGII	0.0	0.0	0.3026680185838163	0.15133400929190816	0.4540020278757245	0.0	0.756670046459541	0.0	0.4540020278757245	0.0	0.0	0.6053360371676326	0.302668018583816	0.4540020278757245	0.0	0.0	0.0	0.15133400929190816	0.0	0.0	0.3026680185838163	0.0	0.0	0.15133400929190816	0.15133400929190816	0.0
RA_315	1	64501	64501	core	core	1.8604362723058558	0.0	0.0	0.0	0.0	0.0	0.0	0.0	0.0	0.0	0.0	0.15503635602548793	0.15503635602548727	0.0	0.0	0.0	0.0	0.0	0.0	0.0	0.15503635602548796	0.0	0.0	0.0	0.0	0.0
RA_315	64502	65028	527	disruptive	Other	0.0	0.0	0.0	0.0	0.0	0.0	0.0	0.0	0.0	0.0	0.0	0.0	0.0	0.0	0.0	0.0	0.0	0.0	0.0	0.0	0.0	0.0	0.0	0.0	0.0	0.0
RA_316	1	3601	3601	core	core	0.0	0.0	0.0	0.0	0.0	0.0	0.0	0.0	0.0	0.0	0.0	0.0	0.0	0.0	0.0	0.0	0.0	0.0	0.0	0.0	0.0	0.0	0.0	0.0	0.0	0.0
RA_316	3602	64952	61351	disruptive	RHS-DGF1-TSGII	0.16299652817394988	0.0	0.16299652817394988	0.0	0.32599305634789977	0.16299652817394988	0.6519861126957995	0.0	0.32599305634789977	0.16299652817394988	0.0	1.303972225391599	0.0	0.48898958452184965	0.0	0.0	0.0	0.0	0.0	0.16299652817394988	0.8149826408697495	0.0	0.0	0.0	0.48898958452184965	0.0
RA_317	1	301	301	disruptive	Other	0.0	0.0	0.0	0.0	0.0	0.0	0.0	0.0	0.0	0.0	0.0	0.0	0.0	0.0	0.0	0.0	0.0	0.0	0.0	0.0	0.0	0.0	0.0	0.0	0.0	0.0
RA_317	302	64924	64623	core	core	2.3211550067313493	0.0	0.0	0.0	0.0	0.0	0.0	0.0	0.0	0.0	0.0	0.0	0.0	0.0	0.0	0.0	0.0	0.0	0.0	0.0	0.0	0.0	0.0	0.0	0.0	0.0
RA_318	1	64825	64825	disruptive	RHS-DGF1-TSGII	1.2340917855765523	0.0	0.0	0.0	0.0	0.15426147319706904	0.0	0.0	0.0	0.15426147319706904	0.6170458927882763	0.7713073659853451	0.30852294639413813	0.0	0.0	0.0	0.0	0.0	0.0	0.0	0.3085229463941381	0.15426147319706904	0.0	0.3085229463941381	0.0	0.0
RA_319	1	64714	64714	core	core	2.935995302407516	0.0	0.0	0.0	0.15452606854776402	0.0	0.0	0.0	0.15452606854776402	0.0	0.0	0.0	0.15452606854776363	0.0	0.0	0.0	0.0	0.0	0.0	0.0	0.0	0.0	0.0	0.0	0.0	0.0
RA_320	1	64432	64432	disruptive	TcMUC-MASP-TSGV	0.0	0.46560715172585054	1.0864166873603178	0.46560715172585054	0.0	0.0	0.6208095356344674	0.3104047678172337	0.0	0.0	0.0	0.3104047678172337	0.46560715172585	0.15520238390861685	0.0	0.0	0.0	0.0	0.0	0.0	0.0	0.3104047678172337	0.3104047678172337	0.0	0.0	0.0
RA_321	1	64054	64054	disruptive	RHS-DGF1-TSGII	0.312236550410591	0.0	0.0	0.0	0.312236550410591	0.0	1.5611827520529553	0.0	0.312236550410591	0.0	0.0	0.15611827520529542	0.0	0.312236550410591	0.0	0.0	0.9367096512317732	0.0	0.0	0.0	0.1561182752052955	0.0	0.0	0.0	0.0	0.624473100821182
RA_322	1	63606	63606	disruptive	Other	0.15721787252774896	0.0	0.0	0.0	0.0	0.0	0.0	0.0	0.0	0.0	0.0	0.0	0.0	0.0	0.0	0.0	0.0	0.0	0.0	0.0	0.0	0.0	0.0	0.0	0.0	0.0
RA_323	1	3601	3601	core	core	0.0	0.0	0.0	0.0	2.7770063871146906	0.0	0.0	0.0	2.7770063871146906	0.0	0.0	0.0	0.0	0.0	0.0	0.0	0.0	0.0	0.0	0.0	0.0	0.0	0.0	0.0	0.0	0.0
RA_323	3602	63472	59871	disruptive	RHS-DGF1-TSGII	0.16702577207663144	0.0	0.0	0.0	0.3340515441532629	0.5010773162298943	0.0	0.0	0.3340515441532629	0.5010773162298943	0.1670257720766315	0.1670257720766315	0.33405154415326344	0.0	0.0	0.0	0.0	0.0	0.0	0.0	0.16702577207663144	0.0	0.0	0.0	0.0	0.0
RA_324	1	63269	63269	core	core	0.6322211509586053	0.0	0.0	0.0	0.0	0.0	0.0	0.0	0.0	0.0	0.0	0.15805528773965127	0.15805528773965172	0.0	0.0	0.0	0.0	0.0	0.0	0.0	0.15805528773965133	0.0	0.0	0.0	0.0	0.0
RA_325	1	63225	63225	disruptive	RHS-DGF1-TSGII	0.0	0.0	0.15816528272044286	0.0	0.6326611308817714	0.3163305654408857	0.7908264136022143	0.0	0.6326611308817714	0.3163305654408857	0.0	0.6326611308817713	0.0	0.0	0.0	0.0	0.0	0.0	0.0	0.6326611308817714	0.3163305654408857	0.0	0.0	0.15816528272044286	0.15816528272044286	0.0
RA_326	1	38701	38701	disruptive	GP63	1.0335650241595824	0.0	0.0	0.0	0.0	0.0	0.0	1.8087387922792693	0.0	0.0	0.0	1.5503475362393737	0.0	0.0	0.0	0.0	0.0	0.0	0.0	0.0	1.5503475362393737	0.0	0.0	0.0	0.0	0.0
RA_326	38702	50401	11700	core	core	2.5641025641025643	0.0	0.0	0.0	0.0	0.0	0.0	0.0	0.0	0.0	0.0	0.0	0.0	0.0	0.0	0.0	0.0	0.0	0.0	0.0	0.0	0.0	0.0	0.0	0.0	0.0
RA_326	50402	62831	12430	disruptive	GP63	0.8045052292839904	0.0	0.0	0.0	0.0	0.0	0.0	2.4135156878519712	0.0	0.0	0.0	2.4135156878519712	0.0	0.0	0.0	0.0	0.0	0.0	0.0	0.0	2.4135156878519712	0.0	0.0	0.0	0.0	0.0
RA_327	1	12901	12901	core	core	0.7751337105650724	0.0	0.0	0.0	0.0	0.0	0.7751337105650724	0.0	0.0	0.0	0.0	0.7751337105650724	0.0	0.0	0.7751337105650724	0.0	0.0	0.0	0.0	0.0	0.7751337105650724	0.0	0.0	0.0	0.0	0.0
RA_327	12902	37201	24300	disruptive	GP63	0.0	0.0	0.0	0.0	0.0	0.0	0.0	1.2345679012345678	0.0	0.0	0.0	3.703703703703704	0.0	0.0	0.0	0.0	0.0	0.0	0.0	0.0	2.4691358024691357	1.2345679012345678	0.823045267489712	0.0	0.0	0.0
RA_327	37202	62034	24833	core	core	2.4161398139572343	0.0	0.0	0.0	0.0	0.0	0.0	0.0	0.0	0.0	0.0	0.0	0.0	0.0	0.0	0.0	0.0	0.0	0.0	0.0	0.0	0.0	0.0	0.0	0.0	0.0
RA_328	1	9601	9601	disruptive	Other-TS	1.0415581710238517	0.0	0.0	0.0	0.0	0.0	1.0415581710238517	0.0	0.0	0.0	0.0	2.0831163420477035	0.0	0.0	0.0	0.0	0.0	0.0	0.0	1.0415581710238517	2.0831163420477035	0.0	0.0	0.0	0.0	0.0
RA_328	9602	61858	52257	core	core	1.7222573052414032	0.0	0.0	0.0	0.0	0.0	0.0	0.0	0.0	0.0	0.0	0.0	0.0	0.0	0.0	0.0	0.0	0.0	0.0	0.0	0.0	0.0	0.0	0.0	0.0	0.0
RA_329	1	3301	3301	core	core	0.0	0.0	0.0	0.0	3.029385034837928	0.0	0.0	0.0	3.029385034837928	0.0	0.0	0.0	0.0	0.0	0.0	0.0	0.0	0.0	0.0	0.0	0.0	0.0	0.0	0.0	0.0	0.0
RA_329	3302	61824	58523	disruptive	RHS-DGF1-TSGII	0.0	0.0	0.0	0.0	0.5126189703193617	0.34174598021290775	0.8543649505322695	0.0	0.5126189703193617	0.34174598021290775	0.0	1.025237940638723	0.0	0.17087299010645388	0.0	0.0	0.34174598021290775	0.0	0.0	0.17087299010645388	0.8543649505322695	0.0	0.0	0.0	0.17087299010645388	0.0
RA_330	1	60901	60901	disruptive	RHS-DGF1-TSGII	0.0	0.0	0.0	0.0	0.9852054974466758	0.3284018324822252	0.6568036649644504	0.0	0.9852054974466758	0.3284018324822252	0.0	0.0	0.0	0.4926027487233379	0.0	0.0	0.1642009162411126	0.0	0.0	0.0	0.0	0.0	0.0	0.0	0.0	0.0
RA_330	60902	61429	528	core	core	0.0	0.0	0.0	0.0	0.0	0.0	0.0	0.0	0.0	0.0	0.0	0.0	0.0	0.0	0.0	0.0	0.0	0.0	0.0	0.0	0.0	0.0	0.0	0.0	0.0	0.0
RA_331	1	9601	9601	core	core	1.0415581710238517	0.0	0.0	0.0	0.0	0.0	0.0	0.0	0.0	0.0	0.0	0.0	0.0	0.0	0.0	0.0	0.0	0.0	0.0	0.0	0.0	0.0	0.0	0.0	0.0	0.0
RA_331	9602	50401	40800	disruptive	GP63	0.9803921568627451	0.0	0.0	0.0	0.0	0.0	0.0	1.2254901960784315	0.0	0.0	0.0	1.2254901960784315	0.0	0.0	0.0	0.0	0.0	0.0	0.0	0.0	1.2254901960784315	0.0	0.0	0.0	0.0	0.0
RA_331	50402	61404	11003	core	core	0.9088430428065073	0.0	0.0	0.0	0.0	0.0	0.0	0.0	0.0	0.0	0.0	0.0	0.0	0.0	0.0	0.0	0.0	0.0	0.0	0.0	0.0	0.0	0.0	0.0	0.0	0.0
RA_332	1	60829	60829	disruptive	TcMUC-MASP-TSGV	0.49318581597593253	0.49318581597593253	0.9863716319518651	0.3287905439839551	0.0	0.16439527199197754	0.49318581597593253	0.16439527199197754	0.0	0.16439527199197754	0.0	0.0	0.16439527199197812	0.16439527199197754	0.0	0.0	0.0	0.0	0.0	0.0	0.0	0.0	0.0	0.0	0.0	0.0
RA_333	1	60597	60597	disruptive	GP63	1.3201973695067413	0.0	0.0	0.0	0.0	0.0	0.0	0.8251233559417134	0.0	0.0	0.0	0.990148027130056	0.0	0.0	0.0	0.0	0.0	0.0	0.0	0.0	0.990148027130056	0.0	0.0	0.0	0.0	0.0
RA_334	1	5401	5401	disruptive	TcMUC-MASP-TSGV	0.0	0.0	1.8515089798185522	0.0	0.0	0.0	0.0	0.0	0.0	0.0	0.0	0.0	0.0	0.0	0.0	0.0	0.0	0.0	0.0	0.0	0.0	0.0	0.0	0.0	0.0	0.0
RA_334	5402	60242	54841	core	core	2.188143906930946	0.0	0.0	0.0	0.0	0.0	0.0	0.0	0.0	0.0	0.0	0.0	0.18234532557757888	0.0	0.0	0.0	0.0	0.0	0.0	0.0	0.0	0.0	0.0	0.0	0.0	0.0
RA_335	1	60076	60076	disruptive	RHS-DGF1-TSGII	0.6658232904987016	0.0	0.0	0.0	0.3329116452493508	0.3329116452493508	0.3329116452493508	0.0	0.3329116452493508	0.3329116452493508	0.1664558226246755	0.1664558226246755	0.0	0.3329116452493508	0.0	0.0	0.0	0.0	0.0	0.0	0.1664558226246754	0.0	0.0	0.0	0.0	0.0
RA_336	1	19201	19201	disruptive	RHS-DGF1-TSGII	0.0	0.0	0.0	0.0	1.5624186240299984	0.0	0.5208062080099995	0.0	1.5624186240299984	0.0	0.0	0.0	0.0	0.5208062080099995	0.0	0.0	0.0	0.0	0.0	0.0	0.0	0.0	0.0	0.0	0.0	0.0
RA_336	19202	29101	9900	core	core	1.0101010101010102	0.0	0.0	0.0	0.0	0.0	0.0	0.0	0.0	0.0	0.0	0.0	0.0	0.0	0.0	0.0	0.0	0.0	0.0	0.0	0.0	0.0	0.0	0.0	0.0	0.0
RA_336	29102	44401	15300	disruptive	RHS-DGF1-TSGII	0.0	0.0	0.0	0.0	0.6535947712418301	0.0	0.0	0.0	0.6535947712418301	0.0	0.0	1.9607843137254903	0.6535947712418295	0.0	0.0	0.0	0.0	0.0	0.0	0.0	1.3071895424836601	0.0	0.0	0.0	0.6535947712418301	0.0
RA_336	44402	55201	10800	core	core	0.0	0.0	0.0	0.0	0.0	0.0	0.0	0.0	0.0	0.0	0.0	0.0	0.0	0.0	0.0	0.0	0.0	0.0	0.0	0.0	0.0	0.0	0.0	0.0	0.0	0.0
RA_336	55202	59990	4789	disruptive	Other	0.0	0.0	0.0	0.0	0.0	0.0	0.0	0.0	0.0	0.0	0.0	2.088118605136772	0.0	0.0	0.0	0.0	0.0	0.0	0.0	0.0	2.088118605136772	0.0	0.0	0.0	0.0	0.0
RA_337	1	34501	34501	disruptive	RHS-DGF1-TSGII	0.0	0.0	0.0	0.0	0.5796933422219647	0.28984667111098233	0.28984667111098233	0.0	0.5796933422219647	0.28984667111098233	0.2898466711109824	0.869540013332947	0.5796933422219652	0.28984667111098233	0.0	0.0	0.0	0.0	0.0	0.0	0.5796933422219647	0.0	0.0	0.0	0.28984667111098233	0.0
RA_337	34502	59957	25456	core	core	1.1785040854808297	0.0	0.0	0.0	0.0	0.0	0.0	0.0	0.0	0.0	0.0	0.0	0.0	0.0	0.0	0.0	0.0	0.0	0.0	0.0	0.0	0.0	0.0	0.0	0.0	0.0
RA_338	1	59604	59604	disruptive	Other	0.6710958996040534	0.0	0.0	0.0	0.0	0.0	0.0	0.0	0.0	0.0	0.0	0.0	0.0	0.0	0.0	0.0	0.0	0.0	0.0	0.0	0.0	0.0	0.0	0.0	0.0	0.0
RA_339	1	59480	59480	disruptive	TcMUC-MASP-TSGV	0.0	0.0	0.6724949562878278	0.6724949562878278	0.5043712172158709	0.0	1.1768661735036987	0.0	0.5043712172158709	0.0	0.0	0.0	0.0	0.5043712172158709	0.0	0.0	0.0	0.0	0.0	0.0	0.0	0.0	0.0	0.0	0.0	0.0
RA_340	1	10801	10801	core	core	1.8516803999629665	0.0	0.0	0.0	0.0	0.0	0.0	0.0	0.0	0.0	0.0	0.9258401999814834	0.0	0.0	0.0	0.0	0.0	0.0	0.0	0.0	0.9258401999814833	0.0	0.0	0.0	0.0	0.0
RA_340	10802	45301	34500	disruptive	RHS-DGF1-TSGII	0.0	0.0	0.0	0.0	0.2898550724637681	0.5797101449275363	0.5797101449275363	0.0	0.2898550724637681	0.5797101449275363	0.28985507246376807	0.8695652173913044	0.8695652173913047	0.5797101449275363	0.0	0.0	0.0	0.0	0.0	0.0	0.5797101449275363	0.0	0.0	0.0	0.2898550724637681	0.0
RA_340	45302	59326	14025	core	core	2.13903743315508	0.0	0.0	0.0	0.0	0.0	0.0	0.0	0.0	0.0	0.0	0.0	0.71301247771836	0.0	0.0	0.0	0.0	0.0	0.0	0.0	0.0	0.0	0.0	0.0	0.0	0.0
RA_341	1	51301	51301	core	core	1.1695678446813902	0.0	0.0	0.0	0.0	0.0	0.0	0.0	0.0	0.0	0.0	0.7797118964542602	0.0	0.0	0.0	0.0	0.0	0.0	0.0	0.0	0.5847839223406951	0.0	0.0	0.0	0.19492797411356505	0.0
RA_341	51302	59091	7790	disruptive	RHS-DGF1-TSGII	0.0	0.0	0.0	0.0	1.2836970474967908	0.0	1.2836970474967908	0.0	1.2836970474967908	0.0	0.0	0.0	0.0	0.0	0.0	1.2836970474967908	0.0	0.0	0.0	0.0	0.0	0.0	0.0	0.0	0.0	0.0
RA_342	1	41101	41101	core	core	1.9464246612004574	0.0	0.0	0.0	0.0	0.0	0.0	0.0	0.0	0.0	0.0	0.9732123306002287	0.24330308265005662	0.0	0.0	0.0	0.0	0.0	0.0	0.0	0.48660616530011436	0.24330308265005718	0.48660616530011436	0.0	0.24330308265005718	0.0
RA_342	41102	58814	17713	disruptive	Other	1.1291142099023315	0.0	0.0	0.0	0.0	0.0	0.0	0.0	0.0	0.0	0.0	1.6936713148534976	0.0	0.0	0.0	0.0	0.0	0.0	0.0	0.0	1.6936713148534976	0.0	0.0	0.0	0.0	0.0
RA_343	1	16501	16501	core	core	1.8180716320223016	0.0	0.0	0.0	0.0	0.0	0.0	0.0	0.0	0.0	0.0	0.6060238773407671	0.0	0.0	0.0	0.0	0.0	0.0	0.0	0.0	0.0	0.6060238773407672	0.0	0.0	0.0	0.0
RA_343	16502	45901	29400	disruptive	Other	1.3605442176870748	0.0	0.0	0.0	0.0	0.0	0.0	0.0	0.0	0.0	0.0	0.34013605442176864	0.0	0.0	0.0	0.0	0.0	0.0	0.0	0.0	0.3401360544217687	0.0	0.0	0.0	0.0	0.0
RA_343	45902	58450	12549	core	core	0.0	0.0	0.0	0.0	0.0	0.0	0.0	0.0	0.0	0.0	0.0	0.0	0.0	0.0	0.0	0.0	0.0	0.0	0.0	0.0	0.0	0.0	0.0	0.0	0.0	0.0
RA_344	1	17401	17401	disruptive	Other	1.1493592322280328	0.0	0.0	0.0	0.0	0.0	0.0	0.0	0.0	0.0	0.0	0.0	0.0	0.0	0.0	0.0	0.0	0.0	0.0	0.0	0.0	0.0	0.0	0.0	0.0	0.0
RA_344	17402	54901	37500	core	core	0.26666666666666666	0.0	0.0	0.0	0.26666666666666666	0.0	0.26666666666666666	0.0	0.26666666666666666	0.0	0.0	0.2666666666666666	0.0	0.26666666666666666	0.0	0.0	0.0	0.0	0.0	0.0	0.26666666666666666	0.0	0.0	0.0	0.0	0.0
RA_344	54902	58432	3531	disruptive	Other	0.0	0.0	0.0	0.0	0.0	0.0	0.0	0.0	0.0	0.0	0.0	2.832058906825262	0.0	0.0	0.0	0.0	0.0	0.0	0.0	0.0	2.832058906825262	0.0	0.0	0.0	0.0	0.0
RA_346	1	57871	57871	core	core	1.5551830796080939	0.0	0.0	0.0	0.0	0.0	0.0	0.0	0.0	0.0	0.0	0.17279811995645478	0.0	0.0	0.0	0.0	0.0	0.0	0.0	0.0	0.1727981199564549	0.0	0.0	0.0	0.0	0.0
RA_347	1	301	301	disruptive	Other	0.0	0.0	0.0	0.0	0.0	0.0	0.0	0.0	0.0	0.0	0.0	0.0	0.0	0.0	0.0	0.0	0.0	0.0	0.0	0.0	0.0	0.0	0.0	0.0	0.0	0.0
RA_347	302	45001	44700	core	core	1.1185682326621924	0.0	0.0	0.0	0.0	0.0	0.0	0.0	0.0	0.0	0.0	0.0	0.0	0.0	0.0	0.0	0.0	0.0	0.0	0.0	0.0	0.0	0.0	0.0	0.0	0.0
RA_347	45002	57704	12703	disruptive	Other	2.3616468550736047	0.0	0.0	0.0	0.0	0.0	0.0	0.0	0.0	0.0	0.0	0.0	0.0	0.0	0.0	0.0	0.0	0.0	0.0	0.0	0.0	0.0	0.0	0.0	0.0	0.0
RA_348	1	57394	57394	core	core	0.5227027215388368	0.0	0.0	0.5227027215388368	1.0454054430776736	0.0	0.871171202564728	0.0	1.0454054430776736	0.0	0.0	0.3484684810258911	0.0	0.3484684810258912	0.0	0.0	0.0	0.0	0.0	0.0	0.3484684810258912	0.0	0.0	0.0	0.0	0.0
RA_349	1	52501	52501	disruptive	RHS-DGF1-TSGII	0.9523628121369117	0.0	0.0	0.0	0.19047256242738234	0.19047256242738234	0.0	0.0	0.19047256242738234	0.19047256242738234	0.0	0.3809451248547646	0.19047256242738264	0.0	0.0	0.0	0.0	0.0	0.0	0.0	0.38094512485476467	0.0	0.0	0.0	0.0	0.0
RA_349	52502	57163	4662	core	core	0.0	0.0	0.0	0.0	0.0	0.0	2.145002145002145	0.0	0.0	0.0	0.0	0.0	0.0	2.145002145002145	0.0	0.0	0.0	0.0	0.0	0.0	0.0	0.0	0.0	0.0	0.0	0.0
RA_350	1	16201	16201	core	core	1.2344916980433307	0.0	0.0	0.0	0.0	0.0	0.0	0.0	0.0	0.0	0.0	0.6172458490216655	0.0	0.0	0.0	0.0	0.0	0.0	0.0	0.0	0.0	0.0	0.0	0.6172458490216653	0.0	0.0
RA_350	16202	56656	40455	disruptive	RHS-DGF1-TSGII	0.24718823384006922	0.0	0.0	0.0	0.24718823384006922	0.49437646768013843	0.49437646768013843	0.0	0.24718823384006922	0.49437646768013843	0.0	0.0	0.0	0.49437646768013843	0.0	0.0	0.0	0.0	0.0	0.0	0.0	0.0	0.0	0.0	0.0	0.0
RA_351	1	29101	29101	disruptive	Other	1.7181540153259338	0.0	0.0	0.0	0.0	0.0	0.0	0.0	0.0	0.0	0.0	0.0	0.0	0.0	0.0	0.0	0.0	0.0	0.0	0.0	0.0	0.0	0.0	0.0	0.0	0.0
RA_351	29102	56598	27497	core	core	1.8183801869294831	0.0	0.0	0.0	0.0	0.0	0.0	0.0	0.0	0.0	0.0	0.0	0.0	0.0	0.0	0.0	0.0	0.0	0.0	0.0	0.0	0.0	0.0	0.0	0.0	0.0
RA_352	1	56393	56393	disruptive	RHS-DGF1-TSGII	0.0	0.0	0.0	0.0	0.5319809196176831	0.35465394641178866	0.8866348660294717	0.0	0.5319809196176831	0.35465394641178866	0.0	0.3546539464117886	0.0	0.35465394641178866	0.0	0.0	0.0	0.0	0.0	0.5319809196176831	0.0	0.35465394641178866	0.0	0.0	0.0	0.0
RA_353	1	13501	13501	disruptive	RHS-DGF1-TSGII	0.7406858751203614	0.0	0.0	0.0	0.7406858751203614	0.7406858751203614	0.7406858751203614	0.0	0.7406858751203614	0.7406858751203614	0.0	0.7406858751203615	0.0	0.7406858751203614	0.0	0.0	0.0	0.0	0.0	0.0	0.7406858751203614	0.0	0.0	0.0	0.0	0.0
RA_353	13502	46801	33300	core	core	0.6006006006006006	0.0	0.0	0.0	0.3003003003003003	0.0	0.3003003003003003	0.0	0.3003003003003003	0.0	0.0	0.3003003003003002	0.0	0.3003003003003003	0.0	0.0	0.0	0.0	0.0	0.0	0.3003003003003003	0.0	0.0	0.0	0.0	0.0
RA_353	46802	56227	9426	disruptive	Other	1.0608953957139826	0.0	0.0	0.0	0.0	0.0	0.0	0.0	0.0	0.0	0.0	1.0608953957139828	0.0	0.0	0.0	0.0	0.0	0.0	0.0	0.0	1.0608953957139826	0.0	0.0	0.0	0.0	0.0
RA_354	1	56160	56160	core	core	1.6025641025641026	0.0	0.0	0.0	0.0	0.0	0.0	0.0	0.0	0.0	0.0	0.0	0.0	0.0	0.0	0.0	0.0	0.0	0.0	0.0	0.0	0.0	0.0	0.0	0.0	0.0
RA_355	1	13501	13501	core	core	0.7406858751203614	0.0	0.0	0.0	0.0	0.0	0.0	0.0	0.0	0.0	0.0	1.481371750240723	0.0	0.0	0.0	0.0	0.0	0.0	0.0	0.0	1.4813717502407229	0.0	0.0	0.0	0.0	0.0
RA_355	13502	56036	42535	disruptive	RHS-DGF1-TSGII	0.23510050546608674	0.0	0.0	0.0	0.23510050546608674	0.4702010109321735	0.7053015163982602	0.0	0.23510050546608674	0.4702010109321735	0.0	0.4702010109321735	0.23510050546608596	0.4702010109321735	0.0	0.0	0.0	0.0	0.0	0.23510050546608674	0.23510050546608674	0.23510050546608674	0.0	0.0	0.0	0.0
RA_356	1	55862	55862	disruptive	RHS-DGF1-TSGII	0.1790125666821811	0.0	0.0	0.0	0.3580251333643622	0.5370377000465433	0.1790125666821811	0.0	0.3580251333643622	0.5370377000465433	0.17901256668218113	0.0	0.7160502667287254	0.1790125666821811	0.0	0.0	0.0	0.0	0.0	0.0	0.0	0.0	0.0	0.0	0.0	0.0
RA_357	1	55715	55715	core	core	1.794848783989949	0.17948487839899488	0.0	0.0	0.0	0.0	0.17948487839899488	0.0	0.0	0.0	0.17948487839899485	0.5384546351969846	0.3589697567979897	0.0	0.0	0.0	0.0	0.0	0.0	0.0	0.35896975679798976	0.0	0.0	0.0	0.17948487839899488	0.0
RA_358	1	6601	6601	disruptive	Other	0.0	0.0	0.0	0.0	0.0	0.0	0.0	0.0	0.0	0.0	0.0	0.0	0.0	0.0	0.0	0.0	0.0	0.0	0.0	0.0	0.0	0.0	0.0	0.0	0.0	0.0
RA_358	6602	55592	48991	core	core	2.041191239207201	0.0	0.0	0.0	0.20411912392072012	0.0	0.0	0.0	0.20411912392072012	0.0	0.0	0.0	0.0	0.0	0.0	0.0	0.0	0.0	0.0	0.0	0.0	0.0	0.0	0.0	0.0	0.0
RA_359	1	11101	11101	core	core	0.9008197459688315	0.0	0.9008197459688315	0.0	0.0	0.0	0.0	0.0	0.0	0.0	0.0	1.8016394919376628	0.9008197459688319	0.0	0.0	0.0	0.0	0.0	0.0	0.0	0.9008197459688315	0.0	0.0	0.0	0.9008197459688315	0.0
RA_359	11102	55450	44349	disruptive	TcMUC-MASP-TSGV	0.22548422737829488	1.3529053642697693	2.029358046404654	0.6764526821348846	0.0	0.0	0.6764526821348846	0.0	0.0	0.0	0.0	0.9019369095131795	0.22548422737829554	0.0	0.0	0.0	0.0	0.0	0.0	0.0	0.45096845475658975	0.22548422737829488	0.0	0.0	0.22548422737829488	0.0
RA_360	1	55301	55301	core	core	2.8932569031301423	0.0	0.0	0.0	0.0	0.0	0.0	0.0	0.0	0.0	0.0	0.0	0.0	0.0	0.0	0.0	0.0	0.0	0.0	0.0	0.0	0.0	0.0	0.0	0.0	0.0
RA_361	1	54873	54873	core	core	1.6401508938822371	0.0	0.0	0.0	0.0	0.0	0.0	0.0	0.0	0.0	0.0	0.36447797641827484	0.0	0.0	0.0	0.0	0.0	0.0	0.0	0.0	0.18223898820913745	0.0	0.0	0.18223898820913745	0.0	0.0
RA_362	1	2701	2701	disruptive	Other	0.0	0.0	0.0	0.0	0.0	0.0	0.0	0.0	0.0	0.0	0.0	0.0	0.0	0.0	0.0	0.0	0.0	0.0	0.0	0.0	0.0	0.0	0.0	0.0	0.0	0.0
RA_362	2702	23701	21000	core	core	1.9047619047619049	0.0	0.0	0.0	0.0	0.0	0.0	0.0	0.0	0.0	0.0	0.0	0.0	0.0	0.0	0.0	0.0	0.0	0.0	0.0	0.0	0.0	0.0	0.0	0.0	0.0
RA_362	23702	54808	31107	disruptive	Other	0.3214710515318096	0.0	0.0	0.0	0.0	0.0	0.0	0.0	0.0	0.0	0.0	0.0	0.0	0.0	0.0	0.0	0.0	0.0	0.0	0.0	0.0	0.0	0.0	0.0	0.0	0.0
RA_363	1	54726	54726	disruptive	RHS-DGF1-TSGII	0.9136425099587033	0.0	0.0	0.0	0.18272850199174068	0.0	0.548185505975222	0.0	0.18272850199174068	0.0	0.0	2.0100135219091473	0.18272850199173973	0.18272850199174068	0.0	0.36545700398348135	0.0	0.0	0.0	0.0	1.2790995139421848	0.0	0.0	0.0	0.7309140079669627	0.0
RA_364	1	12001	12001	disruptive	Other	0.8332638946754438	0.0	0.0	0.0	0.0	0.0	0.0	0.0	0.0	0.0	1.6665277893508876	0.0	0.0	0.0	0.0	0.0	0.0	0.0	0.0	0.0	0.0	0.0	0.0	0.0	0.0	0.0
RA_364	12002	22201	10200	core	core	0.0	0.0	0.0	0.0	0.0	0.0	0.0	0.0	0.0	0.0	0.0	0.0	0.0	0.0	0.0	0.0	0.0	0.0	0.0	0.0	0.0	0.0	0.0	0.0	0.0	0.0
RA_364	22202	54313	32112	disruptive	Other	1.5570503238664675	0.0	0.0	0.0	0.0	0.0	0.0	0.0	0.0	0.0	0.0	0.0	0.0	0.0	0.0	0.0	0.0	0.0	0.0	0.0	0.0	0.0	0.0	0.0	0.0	0.0
RA_365	1	54191	54191	disruptive	RHS-DGF1-TSGII	0.3690649738886531	0.0	0.0	0.0	0.3690649738886531	0.3690649738886531	0.18453248694432656	0.0	0.3690649738886531	0.3690649738886531	0.3690649738886531	0.9226624347216328	0.0	0.0	0.0	0.0	0.0	0.0	0.18453248694432656	0.0	0.7381299477773062	0.0	0.0	0.0	0.18453248694432656	0.0
RA_366	1	51301	51301	core	core	2.9239196117034756	0.0	0.0	0.0	0.0	0.0	0.0	0.0	0.0	0.0	0.0	0.5847839223406952	0.0	0.0	0.0	0.0	0.0	0.0	0.0	0.0	0.3898559482271301	0.0	0.0	0.0	0.19492797411356505	0.0
RA_366	51302	54102	2801	disruptive	Other	0.0	0.0	0.0	0.0	0.0	0.0	0.0	0.0	0.0	0.0	0.0	0.0	0.0	0.0	0.0	0.0	0.0	0.0	0.0	0.0	0.0	0.0	0.0	0.0	0.0	0.0
RA_367	1	53427	53427	disruptive	RHS-DGF1-TSGII	0.0	0.0	0.1871712804387295	0.1871712804387295	0.1871712804387295	0.0	0.5615138413161884	0.0	0.1871712804387295	0.0	0.0	0.5615138413161884	0.0	0.1871712804387295	0.0	0.0	0.0	0.0	0.0	0.1871712804387295	0.374342560877459	0.0	0.0	0.0	0.1871712804387295	0.0
RA_368	1	53420	53420	disruptive	RHS-DGF1-TSGII	0.3743916136278547	0.0	0.0	0.0	0.3743916136278547	0.18719580681392736	0.7487832272557094	0.0	0.3743916136278547	0.18719580681392736	0.18719580681392745	0.0	0.0	0.3743916136278547	0.0	0.0	0.18719580681392736	0.0	0.0	0.0	0.0	0.0	0.0	0.0	0.0	0.18719580681392736
RA_369	1	46801	46801	core	core	1.068353240315378	0.0	0.0	0.0	0.0	0.0	0.0	0.0	0.0	0.0	0.0	1.068353240315378	0.21367064806307567	0.0	0.0	0.0	0.0	0.0	0.0	0.0	0.4273412961261512	0.2136706480630756	0.2136706480630756	0.2136706480630756	0.2136706480630756	0.0
RA_369	46802	53386	6585	disruptive	Other	0.0	0.0	0.0	0.0	0.0	0.0	0.0	0.0	0.0	0.0	0.0	0.0	0.0	0.0	0.0	0.0	0.0	0.0	0.0	0.0	0.0	0.0	0.0	0.0	0.0	0.0
RA_370	1	53261	53261	disruptive	RHS-DGF1-TSGII	0.37550928446705845	0.0	0.0	0.0	1.1265278534011753	0.18775464223352922	0.37550928446705845	0.0	1.1265278534011753	0.18775464223352922	0.0	0.9387732111676463	0.0	0.37550928446705845	0.0	0.0	0.0	0.0	0.0	0.0	0.5632639267005877	0.0	0.0	0.0	0.37550928446705845	0.0
RA_371	1	36001	36001	disruptive	Other	2.2221604955417904	0.0	0.0	0.0	0.0	0.0	0.0	0.0	0.0	0.0	0.0	0.0	0.0	0.0	0.0	0.0	0.0	0.0	0.0	0.0	0.0	0.0	0.0	0.0	0.0	0.0
RA_371	36002	53213	17212	core	core	1.1619800139437602	0.0	0.0	0.0	0.0	0.0	0.0	0.0	0.0	0.0	0.0	0.0	0.0	0.0	0.0	0.0	0.0	0.0	0.0	0.0	0.0	0.0	0.0	0.0	0.0	0.0
RA_372	1	52987	52987	disruptive	RHS-DGF1-TSGII	0.18872553645233736	0.0	0.18872553645233736	0.0	0.5661766093570121	0.18872553645233736	0.7549021458093494	0.0	0.5661766093570121	0.18872553645233736	0.0	0.566176609357012	0.0	0.5661766093570121	0.0	0.0	0.0	0.0	0.18872553645233736	0.0	0.3774510729046747	0.0	0.0	0.0	0.18872553645233736	0.0
RA_373	1	52951	52951	core	core	1.1331230760514437	0.0	0.0	0.0	0.0	0.0	0.0	0.0	0.0	0.0	0.0	0.18885384600857402	0.0	0.0	0.0	0.0	0.0	0.0	0.0	0.0	0.18885384600857397	0.0	0.0	0.0	0.0	0.0
RA_374	1	52501	52501	disruptive	TcMUC-MASP-TSGV	0.38094512485476467	0.5714176872821469	0.7618902497095293	0.19047256242738234	0.0	0.0	0.19047256242738234	0.5714176872821469	0.0	0.0	0.0	0.3809451248547646	0.19047256242738264	0.0	0.0	0.0	0.0	0.0	0.0	0.0	0.19047256242738234	0.0	0.0	0.0	0.19047256242738234	0.0
RA_375	1	1201	1201	core	core	0.0	0.0	0.0	0.0	0.0	0.0	0.0	0.0	0.0	0.0	0.0	0.0	0.0	0.0	0.0	0.0	0.0	0.0	0.0	0.0	0.0	0.0	0.0	0.0	0.0	0.0
RA_375	1202	52664	51463	disruptive	RHS-DGF1-TSGII	0.38862872354895756	0.0	0.0	0.0	0.38862872354895756	0.38862872354895756	0.38862872354895756	0.0	0.38862872354895756	0.38862872354895756	0.1943143617744787	0.0	0.3886287235489583	0.38862872354895756	0.0	0.0	0.0	0.0	0.0	0.0	0.0	0.0	0.0	0.0	0.0	0.0
RA_376	1	1501	1501	disruptive	Other	0.0	0.0	0.0	0.0	0.0	0.0	0.0	0.0	0.0	0.0	0.0	0.0	0.0	0.0	0.0	0.0	0.0	0.0	0.0	0.0	0.0	0.0	0.0	0.0	0.0	0.0
RA_376	1502	28801	27300	core	core	2.197802197802198	0.0	0.0	0.3663003663003663	0.0	0.0	0.3663003663003663	0.0	0.0	0.0	0.0	0.36630036630036633	0.3663003663003668	0.0	0.0	0.0	0.0	0.0	0.0	0.0	0.3663003663003663	0.0	0.0	0.0	0.0	0.0
RA_376	28802	52280	23479	disruptive	TcMUC-MASP-TSGV	0.4259125175688913	1.7036500702755653	1.7036500702755653	0.0	0.0	0.0	0.0	0.0	0.0	0.0	0.0	0.42591251756889137	0.0	0.0	0.0	0.0	0.0	0.0	0.0	0.0	0.4259125175688913	0.0	0.0	0.0	0.0	0.4259125175688913
RA_377	1	4201	4201	disruptive	Other	0.0	0.0	0.0	0.0	0.0	0.0	0.0	0.0	0.0	0.0	0.0	0.0	0.0	0.0	0.0	0.0	0.0	0.0	0.0	0.0	0.0	0.0	0.0	0.0	0.0	0.0
RA_377	4202	35401	31200	core	core	0.32051282051282054	0.0	0.0	0.0	0.0	0.0	0.0	0.0	0.0	0.0	0.0	0.3205128205128205	0.0	0.0	0.0	0.0	0.0	0.0	0.0	0.0	0.32051282051282054	0.0	0.0	0.0	0.0	0.0
RA_377	35402	52052	16651	disruptive	Other	1.2011290613176384	0.0	0.0	0.0	0.0	0.0	0.0	0.0	0.0	0.0	0.0	0.0	0.0	0.0	0.0	0.0	0.0	0.0	0.0	0.0	0.0	0.0	0.0	0.0	0.0	0.0
RA_378	1	7501	7501	core	core	0.0	0.0	0.0	0.0	0.0	0.0	0.0	0.0	0.0	0.0	0.0	0.0	0.0	0.0	0.0	0.0	0.0	0.0	0.0	0.0	0.0	0.0	0.0	0.0	0.0	0.0
RA_378	7502	48301	40800	disruptive	Other	0.24509803921568626	0.0	0.0	0.0	0.0	0.0	0.0	0.0	0.0	0.0	0.0	0.7352941176470589	0.0	0.0	0.0	0.0	0.0	0.0	0.0	0.0	0.7352941176470588	0.0	0.0	0.0	0.0	0.0
RA_378	48302	51546	3245	core	core	0.0	0.0	0.0	0.0	0.0	0.0	0.0	0.0	0.0	0.0	0.0	0.0	0.0	0.0	0.0	0.0	0.0	0.0	0.0	0.0	0.0	0.0	0.0	0.0	0.0	0.0
RA_379	1	51499	51499	core	core	0.0	0.0	0.0	0.0	0.0	0.0	0.0	0.0	0.0	0.0	0.0	0.0	0.0	0.0	0.0	0.0	0.0	0.0	0.0	0.0	0.0	0.0	0.0	0.0	0.0	0.0
RA_380	1	19501	19501	core	core	1.5383826470437414	0.0	0.0	0.0	0.0	0.0	0.0	0.0	0.0	0.0	0.0	0.0	0.0	0.0	0.0	0.0	0.0	0.0	0.0	0.0	0.0	0.0	0.0	0.0	0.0	0.0
RA_380	19502	51209	31708	disruptive	RHS-DGF1-TSGII	0.6307556452630251	0.0	0.0	0.0	0.31537782263151254	0.0	1.5768891131575626	0.0	0.31537782263151254	0.0	0.0	0.0	0.0	0.6307556452630251	0.0	0.0	0.9461334678945377	0.0	0.0	0.0	0.0	0.0	0.0	0.0	0.0	0.0
RA_381	1	51001	51001	disruptive	RHS-DGF1-TSGII	0.9803729338640419	0.0	0.0	0.0	0.0	0.5882237603184252	0.0	0.0	0.0	0.5882237603184252	1.1764475206368505	0.7842983470912335	0.0	0.0	0.0	0.0	0.0	0.0	0.0	0.0	0.5882237603184252	0.0	0.0	0.0	0.19607458677280837	0.0
RA_382	1	50838	50838	disruptive	Other	0.19670325347181244	0.0	0.0	0.0	0.0	0.0	0.0	0.0	0.0	0.0	0.0	0.0	0.0	0.0	0.0	0.0	0.0	0.0	0.0	0.0	0.0	0.0	0.0	0.0	0.0	0.0
RA_383	1	50730	50730	core	core	1.3798541297062883	0.0	0.0	0.0	0.0	0.0	0.0	0.0	0.0	0.0	0.0	0.19712201852946976	0.3942440370589395	0.0	0.0	0.0	0.0	0.0	0.0	0.0	0.0	0.19712201852946976	0.0	0.0	0.0	0.0
RA_384	1	17101	17101	disruptive	GP63	0.0	0.0	0.0	0.0	0.0	0.0	0.0	2.3390445003216187	0.0	0.0	0.0	2.9238056254020233	0.0	0.0	0.0	0.0	0.0	0.0	0.0	0.0	2.9238056254020233	0.0	0.0	0.0	0.0	0.0
RA_384	17102	35401	18300	core	core	1.092896174863388	0.0	0.0	0.0	0.0	0.0	0.0	0.0	0.0	0.0	0.0	0.0	0.0	0.0	0.0	0.0	0.0	0.0	0.0	0.0	0.0	0.0	0.0	0.0	0.0	0.0
RA_384	35402	50615	15214	disruptive	Other	1.9718680163007756	0.0	0.0	0.0	0.0	0.0	0.0	0.0	0.0	0.0	0.0	0.0	0.0	0.0	0.0	0.0	0.0	0.0	0.0	0.0	0.0	0.0	0.0	0.0	0.0	0.0
RA_385	1	12301	12301	disruptive	Other	0.0	0.0	0.0	0.0	0.0	0.0	0.0	0.0	0.0	0.0	0.0	0.0	0.0	0.0	0.0	0.0	0.0	0.0	0.0	0.0	0.0	0.0	0.0	0.0	0.0	0.0
RA_385	12302	50205	37904	core	core	0.0	0.0	0.0	0.0	0.0	0.0	0.0	0.0	0.0	0.0	0.0	0.0	0.0	0.0	0.0	0.0	0.0	0.0	0.0	0.0	0.0	0.0	0.0	0.0	0.0	0.0
RA_386	1	50173	50173	disruptive	RHS-DGF1-TSGII	0.7972415442568712	0.0	0.1993103860642178	0.1993103860642178	0.0	0.3986207721284356	0.5979311581926534	0.0	0.0	0.3986207721284356	0.1993103860642178	0.0	0.39862077212843516	0.3986207721284356	0.0	0.0	0.0	0.0	0.0	0.0	0.0	0.0	0.0	0.0	0.0	0.0
RA_387	1	50151	50151	disruptive	RHS-DGF1-TSGII	0.0	0.0	0.0	0.0	1.3957847301150526	0.19939781858786465	0.7975912743514586	0.0	1.3957847301150526	0.19939781858786465	0.0	0.598193455763594	0.0	0.7975912743514586	0.0	0.0	0.0	0.0	0.0	0.0	0.598193455763594	0.0	0.0	0.0	0.0	0.0
